# Supplementary material for: 2-Amino-4-(4-chloro­phen­yl)-5,6,7,8,9,10-hexa­hydro­benzo[8]annulene-1,3-dicarbonitrile
Source: Acta Crystallogr Sect E Struct Rep Online. 2012 Aug 11;68(Pt 9):o2692. doi: 10.1107/S1600536812034861 (PMC3435713; doi:10.1107/S1600536812034861)
Supplement: Supplementary file 1 [file e-68-o2692-sup1.cif]

##############################################################################
#                                                                            #
# This CIF contains the data in a paper accepted for publication in          #
# Acta Crystallographica Section E. It conforms to the requirements of       #
# Notes for Authors for Acta Crystallographica Section E, and has been       #
# peer reviewed under the auspices of the IUCr Commission on Journals.       #
#                                                                            #
# Full details of the Crystallographic Information File format               #
# are given in the paper "The Crystallographic Information File (CIF):       #
# a New Standard Archive File for Crystallography" by S. R. Hall, F. H.      #
# Allen and I. D. Brown [Acta Cryst. (1991), A47, 655-685].                  #
#                                                                            #
# The current version of the core CIF dictionary is obtainable from          #
# ftp://ftp.iucr.org/pub/cif_core.dic.                                       #
#                                                                            #
# Software is freely available for graphical display of the structure(s)     #
# in this CIF. For information consult the CIF software page                 #
# http://www.iucr.org/resources/cif/software.                                #
#                                                                            #
# This file may be used for bona fide research purposes within the           #
# scientific community so long as proper attribution is given to the journal # 
# article from which it was obtained.                                        #
#                                                                            #
##############################################################################
data_I
_audit_creation_method     SHELXL-97
_chemical_name_systematic
;
2-Amino-4-(4-chlorophenyl)-5,6,7,8,9,10-hexahydrobenzo[8]annulene-1,3-
dicarbonitrile
;
_chemical_name_common     ?
_chemical_formula_moiety     'C20 H18 Cl N3'
_chemical_formula_sum     'C20 H18 Cl N3'
_chemical_formula_iupac     'C20 H18 Cl N3'
_chemical_formula_weight     335.82
_chemical_melting_point     ?
_symmetry_cell_setting     orthorhombic
_symmetry_space_group_name_H-M     'P b c a'
_symmetry_space_group_name_Hall     '-P 2ac 2ab'
loop_
    _symmetry_equiv_pos_as_xyz
    'x, y, z'
    '-x+1/2, -y, z+1/2'
    'x+1/2, -y+1/2, -z'
    '-x, y+1/2, -z+1/2'
    '-x, -y, -z'
    'x-1/2, y, -z-1/2'
    '-x-1/2, y-1/2, z'
    'x, -y-1/2, z-1/2'
_cell_length_a     11.3835(9)
_cell_length_b     16.9840(13)
_cell_length_c     18.4766(14)
_cell_angle_alpha     90.00
_cell_angle_beta     90.00
_cell_angle_gamma     90.00
_cell_volume     3572.2(5)
_cell_formula_units_Z     8
_cell_measurement_reflns_used     3440
_cell_measurement_theta_min     1.10
_cell_measurement_theta_max     27.99
_cell_measurement_temperature     298(2)
_exptl_crystal_description     prismatic
_exptl_crystal_colour     brown
_exptl_crystal_size_max     0.28
_exptl_crystal_size_mid     0.13
_exptl_crystal_size_min     0.10
_exptl_crystal_density_diffrn     1.249
_exptl_crystal_density_meas     ?
_exptl_crystal_density_method     'not measured'
_exptl_crystal_F_000     1408
_exptl_absorpt_coefficient_mu     0.219
_exptl_absorpt_correction_type     multi-scan
_exptl_absorpt_process_details     '(SADABS; Bruker, 2009)'
_exptl_absorpt_correction_T_min     0.966
_exptl_absorpt_correction_T_max     0.978
_exptl_special_details     ?
_diffrn_ambient_temperature     298(2)
_diffrn_radiation_type     MoK\a
_diffrn_radiation_wavelength     0.71073
_diffrn_radiation_source     'fine-focus sealed tube'
_diffrn_radiation_monochromator     graphite
_diffrn_measurement_device_type     'Bruker Kappa APEXII CCD'
_diffrn_measurement_method     '\w and \f scan'
_diffrn_detector_area_resol_mean     ?
_diffrn_reflns_number     39132
_diffrn_reflns_av_R_equivalents     0.0249
_diffrn_reflns_av_sigmaI/netI     0.0140
_diffrn_reflns_theta_min     2.20
_diffrn_reflns_theta_max     27.99
_diffrn_reflns_theta_full     27.99
_diffrn_measured_fraction_theta_max     0.993
_diffrn_measured_fraction_theta_full     0.993
_diffrn_reflns_limit_h_min     -14
_diffrn_reflns_limit_h_max     14
_diffrn_reflns_limit_k_min     -22
_diffrn_reflns_limit_k_max     22
_diffrn_reflns_limit_l_min     -24
_diffrn_reflns_limit_l_max     24
_diffrn_standards_number     ?
_diffrn_standards_interval_count     ?
_diffrn_standards_interval_time     ?
_diffrn_standards_decay_%     ?
_refine_special_details
;
Refinement of <i>F</i>^2^ against ALL reflections. The weighted <i>R</i>-factor
<i>wR</i> and goodness of fit <i>S</i> are based on <i>F</i>^2^, conventional
<i>R</i>-factors <i>R</i> are based on <i>F</i>, with <i>F</i> set to zero for
negative <i>F</i>^2^. The threshold expression of <i>F</i>^2^ >
\s(<i>F</i>^2^) is used only for calculating <i>R</i>-factors(gt) <i>etc</i>.
and is not relevant to the choice of reflections for refinement.
<i>R</i>-factors based on <i>F</i>^2^ are statistically about twice as large
as those based on <i>F</i>, and <i>R</i>- factors based on ALL data will be
even larger.
;
_reflns_number_total     4279
_reflns_number_gt     3440
_reflns_threshold_expression     I>2\s(I)
_refine_ls_structure_factor_coef     Fsqd
_refine_ls_matrix_type     full
_refine_ls_R_factor_all     0.0554
_refine_ls_R_factor_gt     0.0445
_refine_ls_wR_factor_gt     0.1264
_refine_ls_wR_factor_ref     0.1365
_refine_ls_goodness_of_fit_ref     1.035
_refine_ls_restrained_S_all     1.035
_refine_ls_number_reflns     4279
_refine_ls_number_parameters     226
_refine_ls_number_restraints     0
_refine_ls_hydrogen_treatment     constr
_refine_ls_weighting_scheme     calc
_refine_ls_weighting_details
         'calc w=1/[\s^2^(Fo^2^)+(0.0739P)^2^+0.6829P] where P=(Fo^2^+2Fc^2^)/3'
_atom_sites_solution_hydrogens     geom
_atom_sites_solution_primary     direct
_atom_sites_solution_secondary     difmap
_refine_ls_shift/su_max     0.000
_refine_ls_shift/su_mean     0.000
_refine_diff_density_max     0.250
_refine_diff_density_min     -0.229
_refine_ls_extinction_method     none
_refine_ls_extinction_coef     ?
loop_
    _atom_type_symbol
    _atom_type_description
    _atom_type_scat_dispersion_real
    _atom_type_scat_dispersion_imag
    _atom_type_scat_source
    'C' 'C' 0.0033 0.0016
                         'International Tables Vol C Tables 4.2.6.8 and 6.1.1.4'
    'H' 'H' 0.0000 0.0000
                         'International Tables Vol C Tables 4.2.6.8 and 6.1.1.4'
    'Cl' 'Cl' 0.1484 0.1585
                         'International Tables Vol C Tables 4.2.6.8 and 6.1.1.4'
    'N' 'N' 0.0061 0.0033
                         'International Tables Vol C Tables 4.2.6.8 and 6.1.1.4'
_computing_data_collection     'APEX2 (Bruker, 2009)'
_computing_cell_refinement     'SAINT (Bruker, 2009)'
_computing_data_reduction     'SAINT (Bruker, 2009)'
_computing_structure_solution     'SHELXS97 (Sheldrick, 2008)'
_computing_structure_refinement     'SHELXL97 (Sheldrick, 2008)'
_computing_molecular_graphics     'PLUTON (Spek, 2009)'
_computing_publication_material     'SHELXL97 (Sheldrick, 2008)'
loop_
    _atom_site_type_symbol
    _atom_site_label
    _atom_site_fract_x
    _atom_site_fract_y
    _atom_site_fract_z
    _atom_site_U_iso_or_equiv
    _atom_site_adp_type
    _atom_site_calc_flag
    _atom_site_refinement_flags
    _atom_site_occupancy
    _atom_site_symmetry_multiplicity
    _atom_site_disorder_assembly
    _atom_site_disorder_group
    Cl Cl1 0.19472(4) 0.24645(3) 0.44965(3) 0.0821(2) Uani d . 1 1 . .
    N N1 0.34007(13) 0.06894(9) 0.89983(6) 0.0652(4) Uani d . 1 1 . .
    H H1A 0.2861 0.1042 0.9030 0.078 Uiso d R 1 1 . .
    H H1B 0.3651 0.0457 0.9382 0.078 Uiso d R 1 1 . .
    N N2 0.17382(14) 0.18467(10) 0.78542(8) 0.0701(4) Uani d . 1 1 . .
    N N3 0.54892(13) -0.07229(9) 0.94323(7) 0.0629(4) Uani d . 1 1 . .
    C C1 0.38568(12) 0.04983(8) 0.83396(7) 0.0450(3) Uani d . 1 1 . .
    C C2 0.47395(12) -0.00739(8) 0.82566(7) 0.0440(3) Uani d . 1 1 . .
    C C3 0.52167(12) -0.02742(8) 0.75804(7) 0.0461(3) Uani d . 1 1 . .
    C C4 0.48105(13) 0.01088(8) 0.69542(7) 0.0470(3) Uani d . 1 1 . .
    C C5 0.39315(12) 0.06796(8) 0.70218(6) 0.0427(3) Uani d . 1 1 . .
    C C6 0.34465(12) 0.08622(8) 0.77001(7) 0.0427(3) Uani d . 1 1 . .
    C C7 0.25038(13) 0.14201(9) 0.77660(7) 0.0498(3) Uani d . 1 1 . .
    C C8 0.51593(13) -0.04515(8) 0.89042(7) 0.0492(3) Uani d . 1 1 . .
    C C9 0.61406(14) -0.09109(10) 0.75523(9) 0.0608(4) Uani d . 1 1 A .
    H H9A 0.6580 -0.0904 0.8002 0.073 Uiso calc R 1 1 . .
    H H9B 0.6685 -0.0792 0.7164 0.073 Uiso calc R 1 1 . .
    C C10 0.5646(2) -0.17414(11) 0.74346(11) 0.0802(6) Uani d . 1 1 . .
    H H10A 0.6238 -0.2118 0.7585 0.096 Uiso calc PR 0.859(6) 1 A 1
    H H10B 0.4974 -0.1808 0.7751 0.096 Uiso calc PR 0.859(6) 1 A 1
    H H10C 0.5390 -0.1952 0.7896 0.096 Uiso calc PR 0.141(6) 1 A 2
    H H10D 0.6268 -0.2079 0.7253 0.096 Uiso calc PR 0.141(6) 1 A 2
    C C11 0.5268(3) -0.19477(15) 0.66680(16) 0.0894(10) Uani d P 0.859(6) 1 A 1
    H H11A 0.5101 -0.2507 0.6649 0.107 Uiso calc PR 0.859(6) 1 A 1
    H H11B 0.5922 -0.1847 0.6345 0.107 Uiso calc PR 0.859(6) 1 A 1
    C C12 0.4193(3) -0.15018(16) 0.63835(17) 0.0921(10) Uani d P 0.859(6) 1 A 1
    H H12A 0.3745 -0.1307 0.6793 0.111 Uiso calc PR 0.859(6) 1 A 1
    H H12B 0.3697 -0.1868 0.6121 0.111 Uiso calc PR 0.859(6) 1 A 1
    C C11' 0.4529(16) -0.1765(10) 0.6860(9) 0.075(5) Uiso d P 0.141(6) 1 A 2
    H H11C 0.4152 -0.2277 0.6865 0.091 Uiso calc PR 0.141(6) 1 A 2
    H H11D 0.3952 -0.1366 0.6982 0.091 Uiso calc PR 0.141(6) 1 A 2
    C C12' 0.5065(15) -0.1601(8) 0.6134(8) 0.074(5) Uiso d P 0.141(6) 1 A 2
    H H12C 0.4884 -0.2021 0.5796 0.089 Uiso calc PR 0.141(6) 1 A 2
    H H12D 0.5912 -0.1551 0.6173 0.089 Uiso calc PR 0.141(6) 1 A 2
    C C13 0.4493(3) -0.07954(14) 0.58781(11) 0.0994(8) Uani d . 1 1 . .
    H H13A 0.4904 -0.0998 0.5457 0.119 Uiso calc PR 0.859(6) 1 A 1
    H H13B 0.3762 -0.0566 0.5710 0.119 Uiso calc PR 0.859(6) 1 A 1
    H H13C 0.4501 -0.0758 0.5354 0.119 Uiso calc PR 0.141(6) 1 A 2
    H H13D 0.3687 -0.0758 0.6044 0.119 Uiso calc PR 0.141(6) 1 A 2
    C C14 0.52427(17) -0.01371(11) 0.62142(9) 0.0691(5) Uani d . 1 1 A .
    H H14A 0.6049 -0.0317 0.6254 0.083 Uiso calc R 1 1 . .
    H H14B 0.5234 0.0317 0.5895 0.083 Uiso calc R 1 1 . .
    C C15 0.34630(12) 0.11211(8) 0.63809(7) 0.0431(3) Uani d . 1 1 . .
    C C16 0.40500(12) 0.17620(8) 0.60985(8) 0.0505(3) Uani d . 1 1 . .
    H H16 0.4763 0.1915 0.6300 0.061 Uiso calc R 1 1 . .
    C C17 0.35930(14) 0.21823(10) 0.55193(8) 0.0575(4) Uani d . 1 1 . .
    H H17 0.3995 0.2613 0.5332 0.069 Uiso calc R 1 1 . .
    C C18 0.25412(13) 0.19528(9) 0.52285(7) 0.0522(3) Uani d . 1 1 . .
    C C19 0.19350(18) 0.13276(14) 0.55030(11) 0.0832(7) Uani d . 1 1 . .
    H H19 0.1219 0.1179 0.5303 0.100 Uiso calc R 1 1 . .
    C C20 0.23989(17) 0.09176(12) 0.60831(10) 0.0832(7) Uani d . 1 1 . .
    H H20 0.1982 0.0496 0.6276 0.100 Uiso calc R 1 1 . .
loop_
    _atom_site_aniso_label
    _atom_site_aniso_U_11
    _atom_site_aniso_U_22
    _atom_site_aniso_U_33
    _atom_site_aniso_U_12
    _atom_site_aniso_U_13
    _atom_site_aniso_U_23
    Cl1 0.0710(3) 0.1072(4) 0.0681(3) 0.0029(2) -0.0157(2) 0.0413(3)
    N1 0.0756(9) 0.0852(9) 0.0350(6) 0.0228(7) -0.0014(6) 0.0009(6)
    N2 0.0683(9) 0.0782(10) 0.0640(8) 0.0204(8) -0.0023(7) -0.0035(7)
    N3 0.0694(8) 0.0719(9) 0.0475(7) 0.0057(7) -0.0065(6) 0.0127(6)
    C1 0.0487(7) 0.0516(7) 0.0347(6) -0.0036(6) -0.0036(5) 0.0009(5)
    C2 0.0457(7) 0.0481(7) 0.0382(6) -0.0039(5) -0.0052(5) 0.0055(5)
    C3 0.0436(7) 0.0508(7) 0.0440(7) -0.0019(6) -0.0002(5) 0.0038(6)
    C4 0.0492(7) 0.0527(7) 0.0391(7) -0.0009(6) 0.0036(5) 0.0040(5)
    C5 0.0455(7) 0.0465(7) 0.0361(6) -0.0072(5) -0.0036(5) 0.0041(5)
    C6 0.0456(6) 0.0451(6) 0.0373(6) -0.0020(5) -0.0037(5) 0.0014(5)
    C7 0.0538(8) 0.0557(8) 0.0399(6) 0.0014(6) -0.0042(6) 0.0004(6)
    C8 0.0503(7) 0.0544(8) 0.0429(7) -0.0025(6) -0.0036(6) 0.0048(6)
    C9 0.0554(8) 0.0723(10) 0.0548(8) 0.0153(7) 0.0037(7) 0.0072(7)
    C10 0.1036(15) 0.0614(10) 0.0755(12) 0.0234(10) 0.0093(11) 0.0056(9)
    C11 0.109(2) 0.0646(13) 0.095(2) 0.0137(13) 0.0081(16) -0.0173(13)
    C12 0.097(2) 0.0822(16) 0.097(2) 0.0004(14) -0.0155(15) -0.0334(15)
    C13 0.148(2) 0.0973(15) 0.0526(10) 0.0276(15) -0.0169(12) -0.0201(10)
    C14 0.0842(12) 0.0787(11) 0.0443(8) 0.0213(9) 0.0168(8) 0.0104(7)
    C15 0.0464(7) 0.0482(7) 0.0346(6) -0.0049(5) -0.0037(5) 0.0034(5)
    C16 0.0462(7) 0.0537(7) 0.0516(8) -0.0076(6) -0.0084(6) 0.0088(6)
    C17 0.0566(8) 0.0567(8) 0.0592(9) -0.0085(7) -0.0052(7) 0.0196(7)
    C18 0.0509(7) 0.0648(9) 0.0409(6) 0.0041(6) -0.0043(6) 0.0129(6)
    C19 0.0713(11) 0.1031(14) 0.0752(12) -0.0364(10) -0.0367(9) 0.0351(11)
    C20 0.0785(12) 0.0942(13) 0.0770(12) -0.0470(10) -0.0343(10) 0.0429(10)
_geom_special_details
;
All e.s.d.'s (except the e.s.d. in the dihedral angle between two l.s. planes)
are estimated using the full covariance matrix. The cell e.s.d.'s are taken
into account individually in the estimation of e.s.d.'s in distances, angles
and torsion angles; correlations between e.s.d.'s in cell parameters are only
used when they are defined by crystal symmetry. An approximate (isotropic)
treatment of cell e.s.d.'s is used for estimating e.s.d.'s involving l.s.
planes.
;
loop_
    _geom_bond_atom_site_label_1
    _geom_bond_atom_site_label_2
    _geom_bond_site_symmetry_2
    _geom_bond_distance
    _geom_bond_publ_flag
    Cl1 C18 . 1.7441(14) ?
    N1 C1 . 1.3624(17) ?
    N1 H1A . 0.8597 ?
    N1 H1B . 0.8603 ?
    N2 C7 . 1.145(2) ?
    N3 C8 . 1.1427(18) ?
    C1 C2 . 1.4063(19) ?
    C1 C6 . 1.4130(17) ?
    C2 C3 . 1.4042(19) ?
    C2 C8 . 1.4391(18) ?
    C3 C4 . 1.4056(18) ?
    C3 C9 . 1.509(2) ?
    C4 C5 . 1.399(2) ?
    C4 C14 . 1.512(2) ?
    C5 C6 . 1.4042(18) ?
    C5 C15 . 1.4996(17) ?
    C6 C7 . 1.437(2) ?
    C9 C10 . 1.534(3) ?
    C9 H9A . 0.9700 ?
    C9 H9B . 0.9700 ?
    C10 C11 . 1.521(3) ?
    C10 C11' . 1.656(17) ?
    C10 H10A . 0.9700 ?
    C10 H10B . 0.9700 ?
    C10 H10C . 0.9700 ?
    C10 H10D . 0.9700 ?
    C11 C12 . 1.532(5) ?
    C11 H11A . 0.9700 ?
    C11 H11B . 0.9700 ?
    C12 C13 . 1.559(4) ?
    C12 H12A . 0.9700 ?
    C12 H12B . 0.9700 ?
    C11' C12' . 1.50(2) ?
    C11' H11C . 0.9700 ?
    C11' H11D . 0.9700 ?
    C12' C13 . 1.588(15) ?
    C12' H12C . 0.9700 ?
    C12' H12D . 0.9700 ?
    C13 C14 . 1.537(3) ?
    C13 H13A . 0.9700 ?
    C13 H13B . 0.9700 ?
    C13 H13C . 0.9700 ?
    C13 H13D . 0.9700 ?
    C14 H14A . 0.9700 ?
    C14 H14B . 0.9700 ?
    C15 C20 . 1.375(2) ?
    C15 C16 . 1.3797(19) ?
    C16 C17 . 1.388(2) ?
    C16 H16 . 0.9300 ?
    C17 C18 . 1.369(2) ?
    C17 H17 . 0.9300 ?
    C18 C19 . 1.364(2) ?
    C19 C20 . 1.383(2) ?
    C19 H19 . 0.9300 ?
    C20 H20 . 0.9300 ?
loop_
    _geom_angle_atom_site_label_1
    _geom_angle_atom_site_label_2
    _geom_angle_atom_site_label_3
    _geom_angle_site_symmetry_1
    _geom_angle_site_symmetry_3
    _geom_angle
    _geom_angle_publ_flag
    C1 N1 H1A . . 120.0 ?
    C1 N1 H1B . . 120.1 ?
    H1A N1 H1B . . 120.0 ?
    N1 C1 C2 . . 122.30(12) ?
    N1 C1 C6 . . 121.13(13) ?
    C2 C1 C6 . . 116.57(12) ?
    C3 C2 C1 . . 122.74(12) ?
    C3 C2 C8 . . 120.22(12) ?
    C1 C2 C8 . . 117.03(12) ?
    C2 C3 C4 . . 119.54(12) ?
    C2 C3 C9 . . 118.28(12) ?
    C4 C3 C9 . . 122.17(13) ?
    C5 C4 C3 . . 118.86(12) ?
    C5 C4 C14 . . 120.33(12) ?
    C3 C4 C14 . . 120.63(13) ?
    C4 C5 C6 . . 120.93(11) ?
    C4 C5 C15 . . 122.04(11) ?
    C6 C5 C15 . . 117.03(12) ?
    C5 C6 C1 . . 121.32(12) ?
    C5 C6 C7 . . 121.00(11) ?
    C1 C6 C7 . . 117.67(12) ?
    N2 C7 C6 . . 176.28(16) ?
    N3 C8 C2 . . 177.25(16) ?
    C3 C9 C10 . . 114.08(14) ?
    C3 C9 H9A . . 108.7 ?
    C10 C9 H9A . . 108.7 ?
    C3 C9 H9B . . 108.7 ?
    C10 C9 H9B . . 108.7 ?
    H9A C9 H9B . . 107.6 ?
    C11 C10 C9 . . 116.58(18) ?
    C11 C10 C11' . . 35.0(6) ?
    C9 C10 C11' . . 113.2(6) ?
    C11 C10 H10A . . 108.1 ?
    C9 C10 H10A . . 108.1 ?
    C11' C10 H10A . . 134.5 ?
    C11 C10 H10B . . 108.1 ?
    C9 C10 H10B . . 108.1 ?
    C11' C10 H10B . . 77.2 ?
    H10A C10 H10B . . 107.3 ?
    C11 C10 H10C . . 130.5 ?
    C9 C10 H10C . . 108.9 ?
    C11' C10 H10C . . 108.9 ?
    H10A C10 H10C . . 73.3 ?
    H10B C10 H10C . . 35.8 ?
    C11 C10 H10D . . 75.5 ?
    C9 C10 H10D . . 108.9 ?
    C11' C10 H10D . . 108.9 ?
    H10A C10 H10D . . 37.1 ?
    H10B C10 H10D . . 135.6 ?
    H10C C10 H10D . . 107.7 ?
    C10 C11 C12 . . 115.6(2) ?
    C10 C11 H11A . . 108.4 ?
    C12 C11 H11A . . 108.4 ?
    C10 C11 H11B . . 108.4 ?
    C12 C11 H11B . . 108.4 ?
    H11A C11 H11B . . 107.4 ?
    C11 C12 C13 . . 114.2(3) ?
    C11 C12 H12A . . 108.7 ?
    C13 C12 H12A . . 108.7 ?
    C11 C12 H12B . . 108.7 ?
    C13 C12 H12B . . 108.7 ?
    H12A C12 H12B . . 107.6 ?
    C12' C11' C10 . . 104.9(12) ?
    C12' C11' H11C . . 110.8 ?
    C10 C11' H11C . . 110.8 ?
    C12' C11' H11D . . 110.8 ?
    C10 C11' H11D . . 110.8 ?
    H11C C11' H11D . . 108.8 ?
    C11' C12' C13 . . 105.0(12) ?
    C11' C12' H12C . . 110.7 ?
    C13 C12' H12C . . 110.7 ?
    C11' C12' H12D . . 110.7 ?
    C13 C12' H12D . . 110.7 ?
    H12C C12' H12D . . 108.8 ?
    C14 C13 C12 . . 116.08(17) ?
    C14 C13 C12' . . 106.2(6) ?
    C12 C13 C12' . . 41.2(6) ?
    C14 C13 H13A . . 108.3 ?
    C12 C13 H13A . . 108.3 ?
    C12' C13 H13A . . 74.7 ?
    C14 C13 H13B . . 108.3 ?
    C12 C13 H13B . . 108.3 ?
    C12' C13 H13B . . 142.5 ?
    H13A C13 H13B . . 107.4 ?
    C14 C13 H13C . . 110.5 ?
    C12 C13 H13C . . 130.6 ?
    C12' C13 H13C . . 110.5 ?
    H13A C13 H13C . . 38.7 ?
    H13B C13 H13C . . 70.2 ?
    C14 C13 H13D . . 110.5 ?
    C12 C13 H13D . . 69.7 ?
    C12' C13 H13D . . 110.5 ?
    H13A C13 H13D . . 137.1 ?
    H13B C13 H13D . . 42.6 ?
    H13C C13 H13D . . 108.7 ?
    C4 C14 C13 . . 112.68(16) ?
    C4 C14 H14A . . 109.1 ?
    C13 C14 H14A . . 109.1 ?
    C4 C14 H14B . . 109.1 ?
    C13 C14 H14B . . 109.1 ?
    H14A C14 H14B . . 107.8 ?
    C20 C15 C16 . . 118.28(13) ?
    C20 C15 C5 . . 120.25(12) ?
    C16 C15 C5 . . 121.39(11) ?
    C15 C16 C17 . . 121.06(13) ?
    C15 C16 H16 . . 119.5 ?
    C17 C16 H16 . . 119.5 ?
    C18 C17 C16 . . 118.95(13) ?
    C18 C17 H17 . . 120.5 ?
    C16 C17 H17 . . 120.5 ?
    C19 C18 C17 . . 121.21(13) ?
    C19 C18 Cl1 . . 118.69(12) ?
    C17 C18 Cl1 . . 120.10(12) ?
    C18 C19 C20 . . 119.13(15) ?
    C18 C19 H19 . . 120.4 ?
    C20 C19 H19 . . 120.4 ?
    C15 C20 C19 . . 121.34(15) ?
    C15 C20 H20 . . 119.3 ?
    C19 C20 H20 . . 119.3 ?
loop_
    _geom_torsion_atom_site_label_1
    _geom_torsion_atom_site_label_2
    _geom_torsion_atom_site_label_3
    _geom_torsion_atom_site_label_4
    _geom_torsion_site_symmetry_1
    _geom_torsion_site_symmetry_2
    _geom_torsion_site_symmetry_3
    _geom_torsion_site_symmetry_4
    _geom_torsion
    _geom_torsion_publ_flag
    N1 C1 C2 C3 . . . . -179.89(14) ?
    C6 C1 C2 C3 . . . . 1.1(2) ?
    N1 C1 C2 C8 . . . . -0.6(2) ?
    C6 C1 C2 C8 . . . . -179.67(12) ?
    C1 C2 C3 C4 . . . . 0.3(2) ?
    C8 C2 C3 C4 . . . . -178.99(13) ?
    C1 C2 C3 C9 . . . . -178.57(13) ?
    C8 C2 C3 C9 . . . . 2.2(2) ?
    C2 C3 C4 C5 . . . . -0.4(2) ?
    C9 C3 C4 C5 . . . . 178.44(13) ?
    C2 C3 C4 C14 . . . . -175.42(14) ?
    C3 C4 C5 C6 . . . . -0.9(2) ?
    C14 C4 C5 C6 . . . . 174.16(14) ?
    C3 C4 C5 C15 . . . . 179.21(12) ?
    C14 C4 C5 C15 . . . . -5.7(2) ?
    C4 C5 C6 C1 . . . . 2.3(2) ?
    C15 C5 C6 C1 . . . . -177.79(11) ?
    C4 C5 C6 C7 . . . . -176.91(13) ?
    C15 C5 C6 C7 . . . . 2.97(19) ?
    N1 C1 C6 C5 . . . . 178.61(14) ?
    C2 C1 C6 C5 . . . . -2.33(19) ?
    N1 C1 C6 C7 . . . . -2.1(2) ?
    C2 C1 C6 C7 . . . . 176.94(12) ?
    C5 C6 C7 N2 . . . . 159(3) ?
    C1 C6 C7 N2 . . . . -20(3) ?
    C3 C2 C8 N3 . . . . 141(3) ?
    C1 C2 C8 N3 . . . . -38(3) ?
    C2 C3 C9 C10 . . . . 90.97(18) ?
    C9 C3 C4 C14 . . . . 3.4(2) ?
    C4 C3 C9 C10 . . . . -87.84(18) ?
    C3 C9 C10 C11 . . . . 77.1(2) ?
    C9 C10 C11 C12 . . . . -67.7(3) ?
    C10 C11 C12 C13 . . . . 99.9(3) ?
    C11 C12 C13 C14 . . . . -60.5(3) ?
    C12 C13 C14 C4 . . . . -46.5(3) ?
    C3 C4 C14 C13 . . . . 88.71(19) ?
    C3 C9 C10 C11' . . . . 38.5(7) ?
    C9 C10 C11' C12' . . . . 70.7(12) ?
    C10 C11' C12' C13 . . . . -116.6(11) ?
    C11' C12' C13 C14 . . . . 85.5(10) ?
    C12' C13 C14 C4 . . . . -89.6(6) ?
    C11' C10 C11 C12 . . . . 25.4(10) ?
    C11 C10 C11' C12' . . . . -33.0(8) ?
    C11 C12 C13 C12' . . . . 24.5(8) ?
    C11' C12' C13 C12 . . . . -25.8(8) ?
    C5 C4 C14 C13 . . . . -86.27(19) ?
    C4 C5 C15 C20 . . . . 102.07(19) ?
    C6 C5 C15 C20 . . . . -77.81(19) ?
    C4 C5 C15 C16 . . . . -81.27(18) ?
    C6 C5 C15 C16 . . . . 98.85(16) ?
    C20 C15 C16 C17 . . . . -1.3(2) ?
    C5 C15 C16 C17 . . . . -178.01(14) ?
    C15 C16 C17 C18 . . . . 0.1(2) ?
    C16 C17 C18 C19 . . . . 0.7(3) ?
    C16 C17 C18 Cl1 . . . . -179.58(13) ?
    C17 C18 C19 C20 . . . . -0.4(3) ?
    Cl1 C18 C19 C20 . . . . 179.96(18) ?
    C16 C15 C20 C19 . . . . 1.7(3) ?
    C5 C15 C20 C19 . . . . 178.4(2) ?
    C18 C19 C20 C15 . . . . -0.9(4) ?
loop_
    _geom_hbond_atom_site_label_D
    _geom_hbond_atom_site_label_H
    _geom_hbond_atom_site_label_A
    _geom_hbond_site_symmetry_A
    _geom_hbond_distance_DH
    _geom_hbond_distance_HA
    _geom_hbond_distance_DA
    _geom_hbond_angle_DHA
    N1 H1B N3 5_657 0.86 2.44 3.1636(18) 141.9
    C11' H11C N2 7_655 0.97 2.57 3.319(16) 134.6
    N1 H1A Cl1 8_566 0.86 2.87 3.6628(16) 153.3
data_global
_journal_date_recd_electronic     2012-07-24
_journal_date_accepted     2012-08-07
_journal_name_full     'Acta Crystallographica, Section E'
_journal_year     2012
_journal_volume     68
_journal_issue      9
_journal_page_first     o2692
_journal_page_last     o2692
_journal_paper_category     QO
_journal_paper_doi     10.1107/S1600536812034861
_journal_coeditor_code     BT5985
_publ_contact_author_name     'R.V. Krishnakumar'
_publ_contact_author_address
;
Dept. of Physics
Thiagarajar College
Madurai-9
India
;
_publ_contact_author_email     'mailtorvkk@yahoo.co.in'
_publ_contact_author_fax     '0452 2312375'
_publ_contact_author_phone     '0452 2311875'
_publ_section_title
;\
2-Amino-4-(4-chlorophenyl)-5,6,7,8,9,10-hexahydrobenzo[8]annulene-1,3-\
dicarbonitrile
;
loop_
    _publ_author_name
    _publ_author_footnote
    _publ_author_address
    'Rajni Swamy, V.' .
;
Department of Physics
Thiagarajar College
Madurai 625 009
India
;
    'Srinivasan, N.' .
;
Department of Physics
Thiagarajar College
Madurai 625 009
India
;
    'Ranjith Kumar, R.' .
;
School of Chemistry
Madurai Kamaraj University
Madurai 625 021
India
;
    'Krishnakumar, R.V.' .
;
Department of Physics
Thiagarajar College
Madurai 625 009
India
;
_iucr_refine_instructions_details
;
TITL I         P bca        R = 0.05
CELL  0.71073   11.3835   16.9840   18.4766    90.000    90.000    90.000
ZERR  8           0.0009    0.0013    0.0014     0.000     0.000     0.000
LATT   1
SYMM     0.50000 - X ,            - Y ,    0.50000 + Z
SYMM     0.50000 + X ,    0.50000 - Y ,            - Z
SYMM             - X ,    0.50000 + Y ,    0.50000 - Z
SFAC  C  H Cl  N
UNIT   160  144   8  24
TEMP    20
L.S. 15
FMAP 2
PLAN -20
HTAB N1 N3_$1
EQIV $1 -x+1,-y,-z+2
HTAB C11' N2_$2
EQIV $2 -x+1/2,+y-1/2,+z
HTAB N1 CL1_$3
EQIV $3 x,-y+1/2,+z+1/2
ACTA
BOND $H
CONF
WGHT    0.073900    0.682900
FVAR       0.11699   0.85886
CL1   3    0.194723    0.246448    0.449651    11.00000    0.07102    0.10723 =
         0.06810    0.04134   -0.01566    0.00295
N1    4    0.340066    0.068937    0.899833    11.00000    0.07560    0.08519 =
         0.03496    0.00086   -0.00136    0.02281
AFIX   3
H1A   2    0.286096    0.104177    0.903023    11.00000   -1.20000
H1B   2    0.365096    0.045677    0.938213    11.00000   -1.20000
AFIX   0
N2    4    0.173821    0.184671    0.785416    11.00000    0.06828    0.07816 =
         0.06397   -0.00348   -0.00225    0.02039
N3    4    0.548918   -0.072287    0.943232    11.00000    0.06936    0.07186 =
         0.04754    0.01266   -0.00646    0.00574
C1    1    0.385677    0.049832    0.833964    11.00000    0.04871    0.05162 =
         0.03467    0.00091   -0.00359   -0.00360
C2    1    0.473946   -0.007393    0.825664    11.00000    0.04571    0.04809 =
         0.03821    0.00545   -0.00524   -0.00393
C3    1    0.521671   -0.027421    0.758044    11.00000    0.04359    0.05082 =
         0.04399    0.00385   -0.00025   -0.00186
C4    1    0.481047    0.010882    0.695424    11.00000    0.04924    0.05266 =
         0.03911    0.00400    0.00364   -0.00088
C5    1    0.393151    0.067955    0.702177    11.00000    0.04550    0.04647 =
         0.03611    0.00413   -0.00360   -0.00716
C6    1    0.344650    0.086220    0.770007    11.00000    0.04564    0.04515 =
         0.03729    0.00137   -0.00374   -0.00201
C7    1    0.250382    0.142013    0.776603    11.00000    0.05381    0.05566 =
         0.03988    0.00042   -0.00418    0.00139
C8    1    0.515927   -0.045146    0.890420    11.00000    0.05029    0.05442 =
         0.04286    0.00478   -0.00362   -0.00255
C9    1    0.614058   -0.091095    0.755231    11.00000    0.05544    0.07227 =
         0.05476    0.00719    0.00374    0.01525
AFIX  23
H9A   2    0.657963   -0.090433    0.800221    11.00000   -1.20000
H9B   2    0.668496   -0.079182    0.716355    11.00000   -1.20000
AFIX   0
C10   1    0.564609   -0.174142    0.743460    11.00000    0.10358    0.06142 =
         0.07548    0.00556    0.00927    0.02341
PART 1
AFIX  23
H10A  2    0.623773   -0.211840    0.758514    21.00000   -1.20000
H10B  2    0.497376   -0.180816    0.775125    21.00000   -1.20000
AFIX  23
PART 2
H10C  2    0.539025   -0.195202    0.789643   -21.00000   -1.20000
H10D  2    0.626751   -0.207880    0.725335   -21.00000   -1.20000
AFIX   0
PART 1
C11   1    0.526801   -0.194767    0.666803    21.00000    0.10878    0.06460 =
         0.09487   -0.01725    0.00808    0.01366
AFIX  23
H11A  2    0.510147   -0.250738    0.664861    21.00000   -1.20000
H11B  2    0.592250   -0.184713    0.634480    21.00000   -1.20000
AFIX   0
C12   1    0.419259   -0.150184    0.638353    21.00000    0.09747    0.08223 =
         0.09655   -0.03344   -0.01546    0.00044
AFIX  23
H12A  2    0.374479   -0.130745    0.679288    21.00000   -1.20000
H12B  2    0.369651   -0.186756    0.612051    21.00000   -1.20000
AFIX   0
PART 2
C11'  1    0.452944   -0.176451    0.686024   -21.00000    0.07543
AFIX  23
H11C  2    0.415220   -0.227659    0.686542   -21.00000   -1.20000
H11D  2    0.395189   -0.136613    0.698231   -21.00000   -1.20000
AFIX   0
C12'  1    0.506501   -0.160126    0.613425   -21.00000    0.07380
AFIX  23
H12C  2    0.488395   -0.202087    0.579603   -21.00000   -1.20000
H12D  2    0.591154   -0.155143    0.617298   -21.00000   -1.20000
AFIX   0
PART 0
C13   1    0.449305   -0.079536    0.587806    11.00000    0.14835    0.09731 =
         0.05256   -0.02008   -0.01694    0.02757
PART 1
AFIX  23
H13A  2    0.490399   -0.099757    0.545739    21.00000   -1.20000
H13B  2    0.376223   -0.056585    0.570962    21.00000   -1.20000
AFIX  23
PART 2
H13C  2    0.450110   -0.075790    0.535423   -21.00000   -1.20000
H13D  2    0.368657   -0.075806    0.604406   -21.00000   -1.20000
AFIX   0
PART 0
C14   1    0.524269   -0.013713    0.621418    11.00000    0.08419    0.07872 =
         0.04434    0.01037    0.01684    0.02130
AFIX  23
H14A  2    0.604881   -0.031710    0.625388    11.00000   -1.20000
H14B  2    0.523390    0.031653    0.589529    11.00000   -1.20000
AFIX   0
C15   1    0.346300    0.112112    0.638095    11.00000    0.04641    0.04821 =
         0.03460    0.00338   -0.00365   -0.00487
C16   1    0.405003    0.176202    0.609854    11.00000    0.04621    0.05369 =
         0.05158    0.00881   -0.00845   -0.00758
AFIX  43
H16   2    0.476346    0.191479    0.629960    11.00000   -1.20000
AFIX   0
C17   1    0.359300    0.218232    0.551932    11.00000    0.05662    0.05669 =
         0.05916    0.01963   -0.00523   -0.00848
AFIX  43
H17   2    0.399486    0.261312    0.533161    11.00000   -1.20000
AFIX   0
C18   1    0.254115    0.195278    0.522855    11.00000    0.05091    0.06480 =
         0.04090    0.01285   -0.00428    0.00409
C19   1    0.193496    0.132762    0.550296    11.00000    0.07131    0.10314 =
         0.07516    0.03515   -0.03671   -0.03636
AFIX  43
H19   2    0.121908    0.117903    0.530255    11.00000   -1.20000
AFIX   0
C20   1    0.239887    0.091762    0.608312    11.00000    0.07851    0.09419 =
         0.07704    0.04289   -0.03429   -0.04697
AFIX  43
H20   2    0.198241    0.049566    0.627566    11.00000   -1.20000
HKLF 4
REM  I         P bca        R = 0.05
REM R1 =  0.0445 for   3440 Fo > 4sig(Fo)  and  0.0554 for all   4279 data
REM    226 parameters refined using      0 restraints
END
WGHT      0.0737      0.6797
REM Highest difference peak  0.250,  deepest hole -0.229,  1-sigma level  0.037
Q1    1   0.3715  0.0896  0.6703  11.00000  0.05    0.25
Q2    1   0.3598  0.0642  0.7986  11.00000  0.05    0.25
Q3    1   0.3576  0.0706  0.7355  11.00000  0.05    0.24
Q4    1   0.2905  0.1040  0.6262  11.00000  0.05    0.21
Q5    1   0.3148  0.0896  0.6136  11.00000  0.05    0.21
Q6    1   0.4221  0.0295  0.6942  11.00000  0.05    0.20
Q7    1   0.2423  0.1209  0.5196  11.00000  0.05    0.20
Q8    1   0.4979 -0.0141  0.7273  11.00000  0.05    0.20
Q9    1   0.3191  0.1923  0.5298  11.00000  0.05    0.20
Q10   1   0.4816 -0.0269  0.7947  11.00000  0.05    0.20
Q11   1   0.3759  0.1950  0.5831  11.00000  0.05    0.19
Q12   1   0.3008  0.0782  0.5856  11.00000  0.05    0.19
Q13   1   0.4509  0.0298  0.8282  11.00000  0.05    0.19
Q14   1   0.5015 -0.0019  0.6662  11.00000  0.05    0.19
Q15   1   0.3574  0.1619  0.6367  11.00000  0.05    0.19
Q16   1   0.5623 -0.0589  0.7551  11.00000  0.05    0.19
Q17   1   0.4841 -0.0277  0.8557  11.00000  0.05    0.18
Q18   1   0.3992  0.0739  0.9372  11.00000  0.05    0.18
Q19   1   0.2998  0.2127  0.5459  11.00000  0.05    0.17
Q20   1   0.2238  0.2166  0.4904  11.00000  0.05    0.17
;
