# Supplementary material for: 2-Amino-4-(4-chloro­phen­yl)-5,6,7,8,9,10-hexa­hydro­benzo[8]annulene-1,3-dicarbonitrile
Source: Acta Crystallogr Sect E Struct Rep Online. 2012 Aug 11;68(Pt 9):o2692. doi: 10.1107/S1600536812034861 (PMC3435713; doi:10.1107/S1600536812034861)
Supplement: Supplementary file 2 [file e-68-o2692-Isup2.hkl]

#
# h,k,l, Fc-squared, Fo-squared, sigma(Fo-squared) and status flag
#
data_I
_shelx_title ' I         P bca        R = 0.05'
_shelx_refln_list_code          4
_shelx_F_calc_maximum      266.03
_exptl_crystal_F_000      1408.00
_reflns_d_resolution_high  0.7573
 
loop_
 _symmetry_equiv_pos_as_xyz
 'x, y, z'
 '-x+1/2, -y, z+1/2'
 'x+1/2, -y+1/2, -z'
 '-x, y+1/2, -z+1/2'
 '-x, -y, -z'
 'x-1/2, y, -z-1/2'
 '-x-1/2, y-1/2, z'
 'x, -y-1/2, z-1/2'
 
_cell_length_a    11.3835
_cell_length_b    16.9840
_cell_length_c    18.4766
_cell_angle_alpha  90.000
_cell_angle_beta   90.000
_cell_angle_gamma  90.000
 
_shelx_F_squared_multiplier     1.000
 
loop_
 _refln_index_h
 _refln_index_k
 _refln_index_l
 _refln_F_squared_calc
 _refln_F_squared_meas
 _refln_F_squared_sigma
 _refln_observed_status
   2   0   0     6514.35     6689.33     94.90 o
   4   0   0      972.85     1090.99     14.50 o
   6   0   0     4838.87     5049.73     63.18 o
   8   0   0      372.69      435.74     27.48 o
  10   0   0       40.62       46.47      4.37 o
  12   0   0       31.12       42.28      5.41 o
  14   0   0      241.33      259.25     11.33 o
   2   1   0     6392.99     6884.66     63.94 o
   4   1   0    21817.31    22109.31    243.14 o
   6   1   0     7867.25     8515.40     74.35 o
   8   1   0      787.39      771.61     16.92 o
  10   1   0      566.23      538.81      8.34 o
  12   1   0      160.94      171.03      6.11 o
  14   1   0      151.37      139.84      6.19 o
   0   2   0     6460.08     6394.20     90.40 o
   2   2   0    70769.76    68384.02   1177.29 o
   4   2   0     1653.99     1920.81     18.69 o
   6   2   0      904.72     1120.52     11.82 o
   8   2   0     3299.25     3468.62     40.38 o
  10   2   0      100.00       89.88      3.65 o
  12   2   0        7.97        6.16      2.72 o
  14   2   0       18.87       19.44      3.63 o
   2   3   0    46656.84    49128.35    708.66 o
   4   3   0     8174.62     8014.72     74.71 o
   6   3   0       83.42       37.33      1.49 o
   8   3   0      423.23      407.53      5.71 o
  10   3   0        0.21        0.77      2.12 o
  12   3   0      370.85      393.89      9.56 o
  14   3   0        0.46       -1.40      3.00 o
   0   4   0     1749.26     1776.83     22.65 o
   2   4   0    10819.97    11451.87     99.15 o
   4   4   0     9253.17    10820.16     93.98 o
   6   4   0     5636.77     6127.71     57.94 o
   8   4   0       75.76       68.05      2.69 o
  10   4   0      927.66      884.02     13.26 o
  12   4   0      225.25      253.61      6.60 o
  14   4   0        5.46        3.49      3.80 o
   2   5   0     9560.44    10160.46     88.14 o
   4   5   0     2150.80     2169.18     19.78 o
   6   5   0     1898.89     1788.11     18.18 o
   8   5   0     1052.86     1025.02     11.65 o
  10   5   0      461.28      457.02      9.59 o
  12   5   0        9.09        9.95      2.59 o
  14   5   0       45.68       50.68      4.63 o
   0   6   0     4905.28     4773.67     59.45 o
   2   6   0    19114.70    19929.28    172.02 o
   4   6   0     7726.60     9197.17     80.20 o
   6   6   0      451.55      400.60      5.41 o
   8   6   0      242.76      259.70      5.02 o
  10   6   0        0.84        1.41      1.98 o
  12   6   0      153.28      190.37      9.25 o
  14   6   0       16.47       19.82      3.71 o
   2   7   0     2258.93     2201.54     20.08 o
   4   7   0      885.18      902.46      9.12 o
   6   7   0     4405.66     4502.29     43.35 o
   8   7   0      732.75      674.03      9.48 o
  10   7   0      260.42      220.56      5.68 o
  12   7   0      452.28      406.41     13.32 o
  14   7   0        0.26        2.59      3.18 o
   0   8   0     2886.95     3417.47     43.28 o
   2   8   0     2361.71     2333.01     21.30 o
   4   8   0     3045.54     3417.23     30.86 o
   6   8   0     1233.92     1194.48     15.22 o
   8   8   0      397.32      370.48      6.44 o
  10   8   0      169.12      177.04      6.19 o
  12   8   0       49.75       57.25      3.90 o
  14   8   0       30.72       25.87      5.61 o
   2   9   0     7541.38     8538.08     82.08 o
   4   9   0     1194.53     1212.46     12.74 o
   6   9   0        2.43        0.66      1.40 o
   8   9   0      164.47      146.16      4.10 o
  10   9   0       56.16       46.79      3.25 o
  12   9   0        1.30       -1.50      2.63 o
   0  10   0       25.44       43.73      2.65 o
   2  10   0      686.51      605.77      9.07 o
   4  10   0      157.04      159.94      4.15 o
   6  10   0       87.77       86.85      3.03 o
   8  10   0      410.85      473.75      7.74 o
  10  10   0      493.44      464.62     10.32 o
  12  10   0        1.53       -0.80      3.08 o
   2  11   0        8.99        6.21      1.37 o
   4  11   0      335.39      388.81      7.84 o
   6  11   0      439.49      455.37      9.74 o
   8  11   0      234.96      218.18      5.60 o
  10  11   0       10.28        6.02      2.82 o
  12  11   0       16.28       20.95      3.79 o
   0  12   0     3162.42     3438.36     51.74 o
   2  12   0       64.58       82.11      3.32 o
   4  12   0       38.38       37.57      2.08 o
   6  12   0        1.41        9.87      7.07 o
   8  12   0      252.76      251.90      7.01 o
  10  12   0        0.78       -2.45      2.45 o
  12  12   0        0.00        1.98      5.46 o
   2  13   0       61.61       76.32      2.80 o
   4  13   0      639.22      660.56     10.37 o
   6  13   0       10.05       15.63      2.45 o
   8  13   0       18.69       14.07      2.89 o
  10  13   0        4.30        0.81      2.82 o
   0  14   0        6.45        1.95      2.11 o
   2  14   0       58.34       43.33      2.37 o
   4  14   0        0.85        2.25      2.12 o
   6  14   0       35.81       32.32      3.26 o
   8  14   0      109.69      118.85      6.61 o
  10  14   0      127.11      131.41      5.99 o
   2  15   0       55.43       51.45      3.27 o
   4  15   0      661.98      679.51     13.01 o
   6  15   0       24.30       22.45      2.92 o
   8  15   0       47.99       44.98      3.92 o
  10  15   0        6.44        6.79      3.16 o
   0  16   0      386.38      405.53      9.98 o
   2  16   0        6.65        6.67      1.87 o
   4  16   0       37.93       32.79      3.18 o
   6  16   0        2.45        3.76      2.22 o
   8  16   0      102.42      115.29      6.43 o
  10  16   0       27.52       37.81      7.67 o
   2  17   0       66.43       57.09      3.39 o
   4  17   0      126.30      123.62      8.44 o
   6  17   0        1.81        3.16      2.52 o
   8  17   0        0.58       -2.64      2.64 o
   0  18   0       76.44       83.56      5.79 o
   2  18   0      130.07      153.18      5.16 o
   4  18   0      205.16      190.90      6.64 o
   6  18   0        0.01        0.70      2.41 o
   8  18   0        1.36       -2.75      2.82 o
   2  19   0      135.61      158.05      5.28 o
   4  19   0        0.01        2.02      3.53 o
   6  19   0        0.94        3.69      2.73 o
   0  20   0        0.10       -1.98      3.65 o
   2  20   0       25.28       33.10      3.25 o
   4  20   0       53.50       48.66      4.19 o
   6  20   0        1.08       -1.83      4.13 o
   2  21   0       12.52       24.81      3.12 o
   4  21   0        0.51       -2.88      4.04 o
   0  22   0       10.99        8.04      5.84 o
   2  22   0        0.03        5.84      5.84 o
   1   1   1       71.68       68.26      0.69 o
   2   1   1     7386.77     7668.35     48.59 o
   3   1   1     1508.33     1371.07      9.09 o
   4   1   1      125.70      130.29      1.58 o
   5   1   1     1203.40     1173.25      8.20 o
   6   1   1     2001.90     2269.79     15.23 o
   7   1   1        4.38        6.36      0.75 o
   8   1   1       10.56       11.38      1.07 o
   9   1   1       10.96        8.11      1.14 o
  10   1   1        3.23        1.10      1.18 o
  11   1   1        9.16       10.49      1.69 o
  12   1   1        1.61       -0.85      1.69 o
  13   1   1       16.84       16.23      2.28 o
  14   1   1       20.16       18.22      2.49 o
   0   2   1     5059.54     5287.91     49.11 o
   1   2   1     3934.31     4224.67     26.90 o
   2   2   1    46340.79    46202.52    439.56 o
   3   2   1     6193.63     6825.81     43.42 o
   4   2   1     1704.79     2005.50     13.26 o
   5   2   1       91.07       83.13      1.23 o
   6   2   1      255.95      226.79      2.36 o
   7   2   1      609.89      643.63      5.42 o
   8   2   1      250.74      273.88      3.54 o
   9   2   1        4.86        1.52      1.02 o
  10   2   1      187.28      191.74      3.61 o
  11   2   1        0.01       -0.68      1.28 o
  12   2   1      179.94      161.31      3.96 o
  13   2   1       13.47       11.97      2.22 o
  14   2   1       12.26       11.33      2.32 o
   1   3   1     8938.65     9190.93     58.17 o
   2   3   1     1577.46     1710.82     10.86 o
   3   3   1       44.84       47.46      0.79 o
   4   3   1      175.84      150.41      1.88 o
   5   3   1     1015.30     1083.06      7.68 o
   6   3   1      159.48      178.87      2.03 o
   7   3   1      132.18      137.64      2.05 o
   8   3   1       46.18       40.81      1.40 o
   9   3   1        0.44       -0.47      1.02 o
  10   3   1        0.50       -1.20      1.26 o
  11   3   1        0.90        0.24      1.45 o
  12   3   1       27.70       29.05      2.11 o
  13   3   1       17.60       15.08      2.30 o
  14   3   1        4.53        3.88      2.18 o
   0   4   1     1382.29     1458.19     14.12 o
   1   4   1     9832.80     9885.65     60.59 o
   2   4   1       19.37       16.74      0.74 o
   3   4   1     4230.53     4677.43     29.05 o
   4   4   1     2447.11     2900.81     18.33 o
   5   4   1      223.77      218.02      2.23 o
   6   4   1      216.62      199.15      2.26 o
   7   4   1      199.35      172.89      2.77 o
   8   4   1        1.84        3.41      0.86 o
   9   4   1      169.89      140.75      3.03 o
  10   4   1       18.17       12.29      1.59 o
  11   4   1        0.07       -1.32      1.32 o
  12   4   1        2.94        1.61      2.16 o
  13   4   1        9.68       11.18      2.21 o
  14   4   1        5.24        9.92      2.36 o
   1   5   1     4800.55     5191.94     35.66 o
   2   5   1     2994.86     3347.54     20.93 o
   3   5   1      245.06      257.01      2.25 o
   4   5   1      641.20      676.02      4.87 o
   5   5   1       96.11       74.02      1.22 o
   6   5   1        0.12        1.22      0.75 o
   7   5   1        1.57       -0.75      0.75 o
   8   5   1      692.50      637.92      6.06 o
   9   5   1       28.39       23.76      1.65 o
  10   5   1      216.69      205.59      3.88 o
  11   5   1       28.35       28.52      1.98 o
  12   5   1       64.31       59.50      2.94 o
  13   5   1        2.54        0.81      1.86 o
  14   5   1        8.01       10.03      2.45 o
   0   6   1     1576.31     1748.52     17.12 o
   1   6   1        5.53        5.97      0.75 o
   2   6   1      932.27     1051.09      7.11 o
   3   6   1      115.66       92.16      1.59 o
   4   6   1     6942.93     7780.46     48.11 o
   5   6   1      351.86      330.57      2.95 o
   6   6   1      458.11      514.17      4.80 o
   7   6   1      547.28      478.00      4.94 o
   8   6   1       14.36       10.80      1.19 o
   9   6   1       42.35       35.20      1.80 o
  10   6   1      168.59      140.62      3.49 o
  11   6   1       19.23       13.94      1.82 o
  12   6   1        7.83       10.09      1.90 o
  13   6   1        2.99        3.72      1.86 o
  14   6   1       11.52       12.63      3.28 o
   1   7   1      771.91      841.86      6.30 o
   2   7   1      881.00     1000.98      6.90 o
   3   7   1      180.35      185.53      1.94 o
   4   7   1      778.59      806.41      5.88 o
   5   7   1        2.67        0.57      0.59 o
   6   7   1      731.48      762.93      6.34 o
   7   7   1        1.24        0.89      0.93 o
   8   7   1       33.88       28.18      1.51 o
   9   7   1       59.35       47.38      2.07 o
  10   7   1       34.79       30.60      1.98 o
  11   7   1        5.00        5.26      1.68 o
  12   7   1       15.46       17.08      2.09 o
  13   7   1        1.74        0.81      1.87 o
  14   7   1        1.54       -2.56      2.56 o
   0   8   1     1067.04     1368.41     13.95 o
   1   8   1     1140.62     1290.05      9.33 o
   2   8   1      587.71      717.79      5.26 o
   3   8   1      470.65      556.08      4.32 o
   4   8   1      138.12      138.27      1.79 o
   5   8   1       84.69       90.70      1.56 o
   6   8   1      594.83      633.30      7.54 o
   7   8   1      201.65      168.45      2.78 o
   8   8   1        0.82        2.22      1.21 o
   9   8   1      106.95      116.60      2.62 o
  10   8   1       86.93       72.07      2.65 o
  11   8   1        7.04        4.10      1.73 o
  12   8   1       13.83       10.96      1.99 o
  13   8   1        0.52       -0.45      1.87 o
  14   8   1       31.02       41.97      6.96 o
   1   9   1      479.99      494.85      5.12 o
   2   9   1       17.62       20.53      0.82 o
   3   9   1        4.02        7.83      0.85 o
   4   9   1       71.48       67.89      1.34 o
   5   9   1       20.36       18.00      0.90 o
   6   9   1      675.81      761.05      8.35 o
   7   9   1      802.91      818.11      8.08 o
   8   9   1     1185.31     1082.66      9.78 o
   9   9   1       83.49       82.59      2.39 o
  10   9   1        1.19        3.92      1.62 o
  11   9   1       43.35       45.09      3.39 o
  12   9   1       15.99       19.13      2.17 o
  13   9   1        6.63        3.56      2.04 o
   0  10   1      451.08      490.05      6.15 o
   1  10   1      980.74      967.00      7.45 o
   2  10   1       19.00       15.93      0.90 o
   3  10   1      168.00      168.84      2.13 o
   4  10   1       97.35      122.75      2.90 o
   5  10   1      254.10      226.21      3.19 o
   6  10   1      273.70      279.33      3.65 o
   7  10   1     1073.79     1001.60      9.58 o
   8  10   1       46.83       55.57      2.13 o
   9  10   1       32.60       34.87      1.91 o
  10  10   1       69.15       68.28      3.14 o
  11  10   1        0.15       -0.49      1.85 o
  12  10   1       25.37       17.02      2.50 o
  13  10   1       32.49       36.42      3.39 o
   1  11   1      661.26      679.34      6.64 o
   2  11   1      327.37      302.91      3.65 o
   3  11   1        2.60        3.88      0.88 o
   4  11   1       20.25       25.02      1.19 o
   5  11   1       87.20       91.82      2.93 o
   6  11   1       75.90       63.53      2.16 o
   7  11   1       20.18       16.71      1.63 o
   8  11   1      220.79      180.28      4.31 o
   9  11   1       20.94       21.24      1.89 o
  10  11   1       23.88       20.18      2.10 o
  11  11   1       92.93       97.97      3.57 o
  12  11   1        5.64       10.55      2.41 o
  13  11   1       17.78       15.90      4.30 o
   0  12   1      400.62      465.23      6.96 o
   1  12   1      280.14      326.53      4.10 o
   2  12   1      304.55      333.59      4.42 o
   3  12   1      148.34      125.24      2.40 o
   4  12   1       49.57       47.01      1.74 o
   5  12   1      466.20      406.15      6.03 o
   6  12   1       94.07       58.99      2.57 o
   7  12   1        7.74        9.85      1.74 o
   8  12   1      195.34      208.37      4.45 o
   9  12   1      127.37      120.28      3.69 o
  10  12   1        3.12        3.98      2.10 o
  11  12   1        2.16       -0.23      2.32 o
  12  12   1        8.58       15.58      3.03 o
   1  13   1        4.77        3.13      0.97 o
   2  13   1      314.05      296.08      3.85 o
   3  13   1      100.84      110.57      2.37 o
   4  13   1       11.11       10.68      1.34 o
   5  13   1       22.44       12.20      1.66 o
   6  13   1      302.13      261.64      4.86 o
   7  13   1        2.44        3.09      1.56 o
   8  13   1      117.95       94.92      3.30 o
   9  13   1       91.73       88.61      3.31 o
  10  13   1       29.52       26.15      2.51 o
  11  13   1        0.28       -2.56      2.56 o
  12  13   1       34.17       35.80      9.50 o
   0  14   1      408.25      401.06      6.76 o
   1  14   1        0.36       -0.01      0.93 o
   2  14   1        5.61        9.08      1.23 o
   3  14   1       19.31       21.41      1.50 o
   4  14   1       84.07       70.77      2.32 o
   5  14   1        6.00        5.40      1.66 o
   6  14   1       41.31       39.98      2.37 o
   7  14   1       24.52       25.90      2.18 o
   8  14   1        1.09       -0.14      1.72 o
   9  14   1        4.21        3.17      1.94 o
  10  14   1       73.26       65.43      3.27 o
  11  14   1       14.59       17.16      3.06 o
   1  15   1        9.78       12.98      1.36 o
   2  15   1       75.35       75.53      2.11 o
   3  15   1       13.47       19.21      1.54 o
   4  15   1      137.83      115.49      3.14 o
   5  15   1       17.96       26.23      2.15 o
   6  15   1        0.10       -0.59      1.43 o
   7  15   1        1.93        1.42      1.62 o
   8  15   1        0.13       -0.87      1.77 o
   9  15   1       47.66       57.98      3.11 o
  10  15   1       71.92       76.63      3.51 o
   0  16   1        0.51        0.42      1.65 o
   1  16   1       11.58       10.72      1.34 o
   2  16   1       85.69       72.73      2.31 o
   3  16   1       23.13       26.62      1.91 o
   4  16   1       66.91       60.68      2.74 o
   5  16   1       29.17       29.60      2.28 o
   6  16   1       12.87       12.65      2.05 o
   7  16   1        2.74        3.98      1.77 o
   8  16   1        0.37        0.21      1.81 o
   9  16   1       34.83       38.94      2.89 o
  10  16   1        5.60        1.87      3.09 o
   1  17   1        1.51        0.94      1.23 o
   2  17   1       48.21       46.66      2.07 o
   3  17   1        4.09        2.28      1.49 o
   4  17   1       20.12        9.81      1.87 o
   5  17   1       15.74       12.38      1.94 o
   6  17   1        0.82        1.21      1.75 o
   7  17   1        2.85        1.07      1.82 o
   8  17   1        0.81       -1.89      1.89 o
   9  17   1        1.48        4.21      2.32 o
   0  18   1       16.03       19.20      2.35 o
   1  18   1        7.25        5.58      1.44 o
   2  18   1        5.65        3.07      1.50 o
   3  18   1       17.52       22.33      1.95 o
   4  18   1       53.41       52.00      2.84 o
   5  18   1        6.79        9.12      1.95 o
   6  18   1        1.07        0.92      1.81 o
   7  18   1        0.00       -1.66      1.81 o
   8  18   1        5.44       10.56      2.38 o
   1  19   1        1.20        1.38      1.57 o
   2  19   1       16.54       17.27      1.92 o
   3  19   1       24.71       20.98      2.16 o
   4  19   1       11.78        4.75      1.99 o
   5  19   1        0.99       -1.09      1.85 o
   6  19   1       10.53        8.45      2.20 o
   7  19   1        1.23       -0.58      2.11 o
   0  20   1        3.55        1.38      2.35 o
   1  20   1        0.95        1.69      1.66 o
   2  20   1       36.46       39.17      2.37 o
   3  20   1       28.76       22.95      2.41 o
   4  20   1        9.65        8.33      2.12 o
   5  20   1        5.05        2.08      1.98 o
   6  20   1        1.94        1.90      3.68 o
   1  21   1       19.43       16.86      2.28 o
   2  21   1        3.02        1.68      1.74 o
   3  21   1        6.69        6.28      2.18 o
   4  21   1        5.34        6.82      3.80 o
   5  21   1        0.03        2.92      5.84 o
   0  22   1        2.09       -1.07      4.38 o
   1  22   1        0.00        1.78      3.17 o
   2  22   1        0.07       -3.62      3.62 o
   0   0   2    10161.41     9994.17    186.30 o
   1   0   2      956.94      997.00      9.50 o
   2   0   2    27455.45    27956.71    241.01 o
   3   0   2     7116.51     6954.30     64.57 o
   4   0   2     1521.13     1680.36     15.33 o
   5   0   2     2139.25     2202.11     19.97 o
   6   0   2       29.38       73.62      1.90 o
   7   0   2     1686.87     1708.27     17.53 o
   8   0   2     2234.43     2333.91     31.41 o
   9   0   2      130.19      131.16      3.64 o
  10   0   2       37.80       34.19      2.64 o
  11   0   2      126.62      114.40      4.23 o
  12   0   2       52.57       52.36      3.92 o
  13   0   2       16.48       13.70      3.29 o
  14   0   2       50.96       48.85      4.56 o
   1   1   2       14.94       21.63      0.39 o
   2   1   2     7943.10     7997.25     52.38 o
   3   1   2     5951.86     6382.87     42.03 o
   4   1   2     1058.11     1018.22      7.06 o
   5   1   2      423.59      418.28      3.45 o
   6   1   2     1513.78     1544.70     10.72 o
   7   1   2       16.43        3.94      0.62 o
   8   1   2      249.25      258.42      3.39 o
   9   1   2        0.91        3.78      1.08 o
  10   1   2        4.27        5.53      1.29 o
  11   1   2       49.75       42.49      2.10 o
  12   1   2      188.05      189.58      4.18 o
  13   1   2        8.45       10.59      2.18 o
  14   1   2       34.69       38.23      2.92 o
   0   2   2    35383.59    36165.55    312.12 o
   1   2   2      520.51      614.59      4.22 o
   2   2   2     2972.73     2970.12     19.06 o
   3   2   2     4565.97     4741.29     29.35 o
   4   2   2        0.02        1.09      0.44 o
   5   2   2     1108.91     1240.96      8.64 o
   6   2   2      907.55      982.14      7.43 o
   7   2   2      982.44      946.45      7.44 o
   8   2   2      226.75      241.53      3.50 o
   9   2   2      258.36      253.76      3.96 o
  10   2   2      430.14      415.11      5.23 o
  11   2   2       58.27       52.24      2.26 o
  12   2   2       34.24       42.51      2.42 o
  13   2   2        1.11        3.58      1.99 o
  14   2   2       22.30       29.95      2.74 o
   1   3   2     1427.80     1308.67      8.37 o
   2   3   2     7389.96     7776.88     49.27 o
   3   3   2    18917.00    19289.20    127.32 o
   4   3   2      635.45      492.66      3.84 o
   5   3   2      688.39      622.61      4.79 o
   6   3   2     5649.79     5928.42     38.26 o
   7   3   2      539.39      512.49      4.62 o
   8   3   2       26.65       26.39      1.20 o
   9   3   2        5.74        3.35      1.19 o
  10   3   2      254.61      246.00      3.91 o
  11   3   2       14.48       16.45      1.81 o
  12   3   2        4.20        2.83      1.70 o
  13   3   2       17.00       16.43      2.15 o
  14   3   2       53.23       49.24      3.17 o
   0   4   2     6943.81     6597.03     61.26 o
   1   4   2    14811.36    15180.50     95.84 o
   2   4   2    19687.86    21018.49    132.29 o
   3   4   2      604.39      613.71      4.37 o
   4   4   2     3157.77     3585.44     22.53 o
   5   4   2      220.12      219.78      2.27 o
   6   4   2      107.23      124.83      1.86 o
   7   4   2      658.00      572.47      5.03 o
   8   4   2      114.98      103.75      2.05 o
   9   4   2      270.43      256.58      3.83 o
  10   4   2        2.71       -0.05      1.36 o
  11   4   2       85.26       90.25      2.80 o
  12   4   2        9.31        8.38      1.71 o
  13   4   2        0.00        1.72      1.76 o
  14   4   2        0.00        4.65      2.28 o
   1   5   2     1609.34     1695.43     10.86 o
   2   5   2     3861.12     4124.76     25.67 o
   3   5   2      792.56      817.89      5.70 o
   4   5   2     1935.42     2164.47     13.98 o
   5   5   2     2397.52     2525.45     16.26 o
   6   5   2       39.61       21.83      0.86 o
   7   5   2      572.03      570.23      6.87 o
   8   5   2       67.89       58.32      2.10 o
   9   5   2       31.56       30.45      1.71 o
  10   5   2       18.67       14.53      1.67 o
  11   5   2       10.06       11.87      1.72 o
  12   5   2      255.30      239.81      4.59 o
  13   5   2       28.16       41.70      2.63 o
  14   5   2        0.07       -1.81      1.97 o
   0   6   2    19595.95    20335.85    187.56 o
   1   6   2      402.94      323.60      2.97 o
   2   6   2      796.60      962.05      6.56 o
   3   6   2      403.07      310.18      2.67 o
   4   6   2     6575.41     7491.29     46.40 o
   5   6   2     2171.25     2186.40     14.32 o
   6   6   2      682.91      720.37      5.97 o
   7   6   2        4.91        9.27      0.97 o
   8   6   2     1084.38     1030.46      9.09 o
   9   6   2     1070.92     1054.84     10.04 o
  10   6   2        3.97        4.86      1.55 o
  11   6   2       15.03       21.73      1.95 o
  12   6   2        9.01        4.28      1.92 o
  13   6   2        0.04        0.34      1.93 o
  14   6   2        0.02       -0.20      2.30 o
   1   7   2       14.37       11.50      0.61 o
   2   7   2     3201.82     3373.14     21.31 o
   3   7   2     2634.19     2798.86     17.90 o
   4   7   2     7333.21     7537.29     48.24 o
   5   7   2       31.11       32.09      0.92 o
   6   7   2      122.66      109.43      2.54 o
   7   7   2        5.02        3.36      0.94 o
   8   7   2       78.62       80.29      1.97 o
   9   7   2      101.27       94.52      2.51 o
  10   7   2      151.35      131.86      4.63 o
  11   7   2        9.05        7.25      1.86 o
  12   7   2        4.86        5.04      2.09 o
  13   7   2       19.64       26.82      2.38 o
  14   7   2       10.02        5.54      2.90 o
   0   8   2     1946.19     1871.52     18.66 o
   1   8   2       55.22       43.87      0.98 o
   2   8   2     1807.78     1905.20     12.51 o
   3   8   2       12.09        9.83      0.67 o
   4   8   2     2716.32     2807.88     18.12 o
   5   8   2     2944.07     2852.84     18.50 o
   6   8   2      505.47      496.97      5.05 o
   7   8   2        3.62        0.23      0.92 o
   8   8   2      970.52      962.26     11.20 o
   9   8   2       11.60       18.39      1.53 o
  10   8   2      491.29      471.89      6.35 o
  11   8   2      146.52      146.72      3.64 o
  12   8   2       66.21       58.24      2.75 o
  13   8   2       19.46       16.59      2.23 o
   1   9   2       81.28       72.32      1.56 o
   2   9   2       83.60       73.34      1.23 o
   3   9   2        5.95       18.62      0.81 o
   4   9   2     1378.01     1363.06      9.45 o
   5   9   2     1524.64     1483.04     11.38 o
   6   9   2     1939.46     1972.11     18.88 o
   7   9   2       31.52       32.67      1.75 o
   8   9   2        0.39        0.88      1.29 o
   9   9   2       14.04       14.25      1.47 o
  10   9   2        8.10       13.81      1.80 o
  11   9   2        5.19        3.54      1.70 o
  12   9   2       79.83       81.80      3.32 o
  13   9   2        8.15       12.77      2.29 o
   0  10   2     2125.22     2038.98     20.55 o
   1  10   2     1529.31     1735.73     13.62 o
   2  10   2       95.18      130.27      2.12 o
   3  10   2      811.08      828.66      6.45 o
   4  10   2       19.20       19.00      0.94 o
   5  10   2      376.58      375.76      4.07 o
   6  10   2     2078.05     2089.65     17.29 o
   7  10   2      265.00      249.70      3.81 o
   8  10   2      619.09      580.60      6.59 o
   9  10   2        6.40        7.40      1.45 o
  10  10   2      142.17      151.13      3.83 o
  11  10   2       12.22       13.47      2.25 o
  12  10   2       16.86       22.15      2.55 o
  13  10   2       12.44       17.39      3.07 o
   1  11   2       32.26       53.76      1.59 o
   2  11   2      541.06      528.05      7.51 o
   3  11   2       46.88       51.00      1.45 o
   4  11   2      806.11      775.49      7.16 o
   5  11   2       35.85       44.85      1.70 o
   6  11   2       42.56       42.43      1.89 o
   7  11   2      567.13      567.77      7.16 o
   8  11   2      175.82      152.02      3.38 o
   9  11   2      118.35      114.43      3.24 o
  10  11   2       22.49       23.88      2.21 o
  11  11   2        7.11        4.31      2.18 o
  12  11   2        1.38        1.07      2.38 o
  13  11   2       25.04       21.37      4.77 o
   0  12   2      187.36      183.15      4.63 o
   1  12   2      151.35      140.47      2.51 o
   2  12   2       95.82      103.75      2.18 o
   3  12   2      243.83      217.01      3.13 o
   4  12   2      245.85      228.54      3.50 o
   5  12   2      217.84      208.60      3.87 o
   6  12   2        7.90        7.52      1.61 o
   7  12   2      629.75      577.74      7.83 o
   8  12   2      152.45      167.33      4.09 o
   9  12   2       20.28       18.14      2.11 o
  10  12   2       44.78       44.91      3.03 o
  11  12   2        3.36        3.55      2.52 o
  12  12   2        1.94        0.85      2.57 o
   1  13   2      117.88      110.91      2.42 o
   2  13   2      454.06      446.05      5.82 o
   3  13   2      295.14      311.64      4.80 o
   4  13   2       26.60       31.90      1.66 o
   5  13   2        9.47       11.67      1.51 o
   6  13   2      131.31      108.08      3.28 o
   7  13   2        3.81        2.17      1.57 o
   8  13   2       50.99       34.77      2.44 o
   9  13   2        0.00       -0.25      1.85 o
  10  13   2        9.28       10.82      2.13 o
  11  13   2       49.36       52.89      3.77 o
  12  13   2        1.73        7.31      8.04 o
   0  14   2        6.28        3.41      1.49 o
   1  14   2       11.13       10.11      1.29 o
   2  14   2      320.04      333.78      4.24 o
   3  14   2        0.91        0.47      1.13 o
   4  14   2       71.94       62.97      2.76 o
   5  14   2        1.71        1.93      1.49 o
   6  14   2       29.75       26.86      2.15 o
   7  14   2        0.16       -0.38      1.56 o
   8  14   2       39.76       30.24      2.41 o
   9  14   2       58.21       59.66      3.03 o
  10  14   2       47.84       47.22      3.06 o
  11  14   2        6.47        0.92      2.59 o
   1  15   2       68.78       57.76      1.97 o
   2  15   2        1.10       -0.01      1.34 o
   3  15   2       62.12       61.32      2.15 o
   4  15   2        0.03        1.89      1.43 o
   5  15   2       30.23       31.82      2.24 o
   6  15   2       34.17       43.94      2.54 o
   7  15   2        0.47        0.38      1.66 o
   8  15   2       40.77       38.68      2.79 o
   9  15   2       18.81       20.95      2.36 o
  10  15   2        0.00        1.53      2.09 o
  11  15   2       24.28       41.64      8.77 o
   0  16   2       83.34       71.76      4.07 o
   1  16   2       80.41       95.17      2.44 o
   2  16   2       93.44       97.23      2.62 o
   3  16   2        2.02        2.16      1.23 o
   4  16   2       24.04       19.05      2.07 o
   5  16   2        3.41        1.08      1.49 o
   6  16   2        0.06        0.05      1.61 o
   7  16   2       43.81       38.34      2.93 o
   8  16   2        4.21        1.83      2.76 o
   9  16   2       10.75        6.55      2.11 o
  10  16   2        0.58       -1.98      3.05 o
   1  17   2        0.36       -1.21      1.21 o
   2  17   2       31.52       37.35      1.99 o
   3  17   2        4.63        4.68      1.49 o
   4  17   2       23.85       24.13      2.25 o
   5  17   2        5.93        4.47      1.72 o
   6  17   2        1.08       -0.87      1.60 o
   7  17   2       65.23       77.26      4.16 o
   8  17   2        4.29        1.28      1.93 o
   9  17   2       31.54       38.30      3.46 o
   0  18   2        3.37        2.81      2.53 o
   1  18   2       33.60       36.35      2.04 o
   2  18   2        0.80       -0.56      1.37 o
   3  18   2        0.05        0.03      1.48 o
   4  18   2        4.54        6.70      1.87 o
   5  18   2       43.15       41.83      2.76 o
   6  18   2       37.11       30.22      2.57 o
   7  18   2        7.91        7.39      2.14 o
   8  18   2       20.51       23.47      2.57 o
   1  19   2       98.55       91.79      3.01 o
   2  19   2       35.19       36.18      2.30 o
   3  19   2        5.09        1.81      1.71 o
   4  19   2       30.59       36.02      2.70 o
   5  19   2       37.13       34.80      2.70 o
   6  19   2        0.10       -1.87      1.87 o
   7  19   2        1.65        2.58      2.24 o
   0  20   2        4.98        3.99      2.48 o
   1  20   2       23.89       26.78      2.29 o
   2  20   2        0.42       -1.72      1.72 o
   3  20   2       32.68       28.76      2.64 o
   4  20   2        2.02        0.94      1.99 o
   5  20   2        0.75        3.71      2.04 o
   6  20   2        2.19       -3.85      3.85 o
   1  21   2        0.03       -0.71      1.87 o
   2  21   2        0.49        1.42      1.86 o
   3  21   2        0.11       -1.88      1.88 o
   4  21   2        1.03        1.72      3.32 o
   5  21   2        6.12        8.77      5.84 o
   0  22   2       19.23       25.76      5.17 o
   1  22   2        5.03        5.49      2.89 o
   2  22   2       11.50       20.76      4.89 o
   1   1   3     3998.11     4079.75     26.00 o
   2   1   3     3947.80     3999.91     25.58 o
   3   1   3       71.14       51.11      0.81 o
   4   1   3      233.86      256.61      2.18 o
   5   1   3       32.01       31.59      1.54 o
   6   1   3     1079.00     1055.30      7.34 o
   7   1   3      129.25      117.99      1.88 o
   8   1   3       18.19       21.39      1.25 o
   9   1   3       60.78       50.57      1.88 o
  10   1   3       78.99       89.15      2.41 o
  11   1   3       29.07       32.90      1.99 o
  12   1   3        4.18       -1.65      1.69 o
  13   1   3        1.82        1.71      2.05 o
  14   1   3        0.35       -1.39      2.00 o
   0   2   3     1416.08     1145.60     10.36 o
   1   2   3     4263.54     4486.59     28.59 o
   2   2   3     3963.85     4170.71     26.67 o
   3   2   3     1332.73     1575.81     10.14 o
   4   2   3     1964.16     2075.45     13.32 o
   5   2   3      129.98      102.44      1.46 o
   6   2   3       34.44       38.82      1.00 o
   7   2   3       78.27       69.78      1.42 o
   8   2   3       46.81       45.29      1.64 o
   9   2   3        0.02        1.32      1.18 o
  10   2   3       51.13       64.83      2.19 o
  11   2   3       18.29       19.86      1.80 o
  12   2   3        4.87        3.99      1.77 o
  13   2   3        1.22        4.21      1.86 o
  14   2   3        0.34       -0.25      2.08 o
   1   3   3     9780.84    10095.71     61.80 o
   2   3   3    10984.46    11994.98     75.75 o
   3   3   3      740.00      802.78      6.12 o
   4   3   3     2229.14     2243.28     14.39 o
   5   3   3        2.18        2.11      0.58 o
   6   3   3        5.75        1.58      0.60 o
   7   3   3        0.10       -0.13      0.71 o
   8   3   3        1.90        3.13      1.06 o
   9   3   3       26.34       20.59      1.51 o
  10   3   3        4.65        3.87      1.33 o
  11   3   3       46.75       47.93      2.28 o
  12   3   3       10.32       12.84      1.95 o
  13   3   3        9.59        5.76      2.00 o
  14   3   3       13.87       14.49      2.41 o
   0   4   3     4093.75     4354.84     38.16 o
   1   4   3     3859.96     4001.04     25.68 o
   2   4   3    18176.10    18851.77    115.13 o
   3   4   3     1293.34     1355.73      9.24 o
   4   4   3        4.22        3.06      0.50 o
   5   4   3      342.16      362.13      3.22 o
   6   4   3      675.37      550.80      4.53 o
   7   4   3       15.83       20.64      1.13 o
   8   4   3        2.72        1.11      0.94 o
   9   4   3       36.25       30.25      1.69 o
  10   4   3        0.01       -1.19      1.19 o
  11   4   3      110.55       93.15      2.84 o
  12   4   3        0.85        0.83      1.71 o
  13   4   3        7.28        9.11      2.05 o
  14   4   3        5.15       12.61      2.31 o
   1   5   3      640.98      622.81      4.41 o
   2   5   3     2075.72     2149.71     13.74 o
   3   5   3      560.27      626.28      4.53 o
   4   5   3      510.20      568.48      4.27 o
   5   5   3      254.91      246.65      2.39 o
   6   5   3      180.13      179.97      2.37 o
   7   5   3        0.28       -0.16      0.79 o
   8   5   3       20.86       19.12      1.18 o
   9   5   3        0.39       -1.14      1.14 o
  10   5   3       42.87       37.92      2.09 o
  11   5   3       60.10       57.32      2.46 o
  12   5   3        3.81        4.51      1.75 o
  13   5   3        0.38       -0.49      1.90 o
  14   5   3        0.79        0.61      2.04 o
   0   6   3      199.72      220.41      3.19 o
   1   6   3      653.82      717.70      5.06 o
   2   6   3       63.49       80.01      1.16 o
   3   6   3      420.87      443.77      3.50 o
   4   6   3        0.79        7.65      0.89 o
   5   6   3     1266.45     1351.74      9.26 o
   6   6   3      409.10      385.27      3.79 o
   7   6   3       56.73       51.82      1.53 o
   8   6   3      254.36      232.43      3.21 o
   9   6   3      106.98      106.45      2.71 o
  10   6   3      293.74      277.61      4.60 o
  11   6   3       60.75       56.06      2.53 o
  12   6   3       12.28       12.67      1.92 o
  13   6   3        0.71       -1.17      1.92 o
  14   6   3        0.37        2.40      2.35 o
   1   7   3      265.08      288.45      2.63 o
   2   7   3     1348.32     1376.93      9.23 o
   3   7   3     1220.68     1288.35      8.77 o
   4   7   3     1900.11     2081.04     13.68 o
   5   7   3        3.73        7.07      0.73 o
   6   7   3       13.35       16.11      1.06 o
   7   7   3      103.87      107.84      2.12 o
   8   7   3       76.00       63.68      1.83 o
   9   7   3        1.19        2.04      1.38 o
  10   7   3       12.14       10.91      1.72 o
  11   7   3        1.86        0.85      1.60 o
  12   7   3       10.86       12.07      2.03 o
  13   7   3       33.04       33.26      2.72 o
  14   7   3       10.76       19.29      3.07 o
   0   8   3      221.99      199.69      3.17 o
   1   8   3      137.58      154.14      1.79 o
   2   8   3     1038.16     1227.78      8.44 o
   3   8   3        9.94       14.01      0.69 o
   4   8   3       20.33       15.43      0.85 o
   5   8   3       36.25       32.60      1.08 o
   6   8   3       72.18       53.78      1.53 o
   7   8   3       67.01       57.18      1.73 o
   8   8   3     1148.02     1100.00      9.42 o
   9   8   3        8.88        5.70      1.30 o
  10   8   3       47.36       58.08      2.39 o
  11   8   3        0.13        0.75      1.71 o
  12   8   3        3.86        1.95      1.80 o
  13   8   3        0.02       -0.94      1.86 o
   1   9   3       24.04       18.18      0.85 o
   2   9   3        3.13        2.52      0.59 o
   3   9   3       13.10       22.25      0.84 o
   4   9   3       69.90       62.90      1.61 o
   5   9   3      129.19      142.66      2.69 o
   6   9   3      125.66      122.88      2.27 o
   7   9   3      202.17      217.94      3.15 o
   8   9   3       15.26       19.42      1.51 o
   9   9   3        2.22        0.61      1.21 o
  10   9   3       22.06       23.17      1.98 o
  11   9   3        0.30        0.03      1.92 o
  12   9   3        0.66        0.92      1.89 o
  13   9   3        0.28       -0.62      2.30 o
   0  10   3       61.31       68.15      2.02 o
   1  10   3        1.48        2.32      0.71 o
   2  10   3      149.50      125.07      1.96 o
   3  10   3      113.36      114.56      1.89 o
   4  10   3       98.34       98.59      2.50 o
   5  10   3       99.21       78.43      2.42 o
   6  10   3      489.19      461.89      5.13 o
   7  10   3      276.33      270.64      3.78 o
   8  10   3       20.36       19.27      1.58 o
   9  10   3       69.63       65.34      2.28 o
  10  10   3       42.78       47.98      2.34 o
  11  10   3       19.27       20.56      2.21 o
  12  10   3       25.69       24.29      2.70 o
  13  10   3        2.61        5.93      2.69 o
   1  11   3      633.73      673.13      6.04 o
   2  11   3      128.28      123.24      2.70 o
   3  11   3       10.90       10.80      0.96 o
   4  11   3      237.18      226.96      3.53 o
   5  11   3       14.78       13.45      1.52 o
   6  11   3       19.32       17.31      1.53 o
   7  11   3       59.61       61.24      2.40 o
   8  11   3      144.06      131.62      4.08 o
   9  11   3       22.71       20.88      1.94 o
  10  11   3       12.97       17.41      2.19 o
  11  11   3        1.58       -1.09      2.11 o
  12  11   3       37.09       33.59      3.19 o
   0  12   3     1349.54     1316.72     30.73 o
   1  12   3      107.76      118.56      2.32 o
   2  12   3      123.90      125.89      2.36 o
   3  12   3      196.32      196.45      3.19 o
   4  12   3      218.80      242.10      3.90 o
   5  12   3        0.75        0.41      1.15 o
   6  12   3      705.21      634.68      7.72 o
   7  12   3       72.07       58.58      2.42 o
   8  12   3       51.03       54.56      2.42 o
   9  12   3       87.93       79.58      2.98 o
  10  12   3        8.03        7.30      2.38 o
  11  12   3        9.91       10.46      2.67 o
  12  12   3        1.72       -1.56      2.86 o
   1  13   3        2.66        4.23      1.08 o
   2  13   3       22.02       25.46      1.41 o
   3  13   3      112.67      107.67      2.48 o
   4  13   3       54.20       50.38      1.88 o
   5  13   3      108.25       95.86      2.77 o
   6  13   3        1.44       -1.41      1.41 o
   7  13   3       58.41       53.30      2.61 o
   8  13   3       67.97       62.89      2.86 o
   9  13   3       94.03       81.36      3.49 o
  10  13   3        0.01       -1.93      1.93 o
  11  13   3        5.20        0.98      2.57 o
  12  13   3        4.31       -4.38      6.58 o
   0  14   3        5.47        3.38      1.86 o
   1  14   3       78.62       88.73      2.44 o
   2  14   3       70.89       55.23      1.98 o
   3  14   3       35.27       35.05      1.78 o
   4  14   3        1.85        1.58      1.26 o
   5  14   3      138.88      126.27      3.48 o
   6  14   3       99.01       85.51      3.02 o
   7  14   3        9.49        6.11      1.74 o
   8  14   3       65.31       64.65      2.99 o
   9  14   3       37.13       35.58      2.63 o
  10  14   3        8.34        9.03      2.22 o
  11  14   3       41.69       44.18      4.11 o
   1  15   3       50.01       46.74      1.85 o
   2  15   3      280.81      254.37      4.02 o
   3  15   3       11.67       13.89      1.47 o
   4  15   3      143.31      142.87      3.25 o
   5  15   3        5.24        6.44      1.69 o
   6  15   3        5.13        1.73      1.59 o
   7  15   3        4.19       -0.70      1.66 o
   8  15   3        4.12        1.57      1.89 o
   9  15   3       15.31       20.20      2.44 o
  10  15   3        0.10       -0.18      2.00 o
   0  16   3      230.12      216.27      5.66 o
   1  16   3       40.08       37.20      1.94 o
   2  16   3       50.15       51.41      2.11 o
   3  16   3      137.45      135.83      3.11 o
   4  16   3       25.08       21.64      1.92 o
   5  16   3       37.42       34.99      2.34 o
   6  16   3       96.40      101.85      3.48 o
   7  16   3       32.17       33.80      2.55 o
   8  16   3        3.65        0.42      1.89 o
   9  16   3       16.06       14.61      2.43 o
  10  16   3        9.00        3.88      3.50 o
   1  17   3       12.90       13.65      1.65 o
   2  17   3       58.34       66.81      2.38 o
   3  17   3       74.76       70.08      2.42 o
   4  17   3      124.20      102.12      3.40 o
   5  17   3        3.93        4.83      1.82 o
   6  17   3        1.18        3.66      1.86 o
   7  17   3        1.63        0.35      1.78 o
   8  17   3        3.18        4.88      2.04 o
   9  17   3        2.99       -0.09      3.17 o
   0  18   3       10.36        3.84      2.56 o
   1  18   3       44.56       45.73      2.18 o
   2  18   3        1.07        1.80      1.44 o
   3  18   3      188.34      173.91      4.13 o
   4  18   3        1.61        3.89      1.89 o
   5  18   3       24.85       23.74      2.33 o
   6  18   3        0.12       -0.73      2.21 o
   7  18   3        0.70        1.39      1.98 o
   8  18   3        1.23       -0.62      2.98 o
   1  19   3       44.26       42.82      2.53 o
   2  19   3        0.26        0.63      1.53 o
   3  19   3        0.02        1.22      1.74 o
   4  19   3        7.52        2.33      1.99 o
   5  19   3        0.35       -1.09      1.74 o
   6  19   3       39.82       37.02      2.89 o
   7  19   3        0.38       -1.03      3.21 o
   0  20   3       31.88       30.42      5.23 o
   1  20   3       49.55       46.31      2.58 o
   2  20   3       43.55       46.99      2.75 o
   3  20   3        4.89        3.68      2.08 o
   4  20   3       10.37       10.22      2.25 o
   5  20   3        1.94       -1.06      1.88 o
   6  20   3       23.66       22.14      7.31 o
   1  21   3       22.83       21.96      2.50 o
   2  21   3        3.69        2.81      2.13 o
   3  21   3        0.88       -0.35      1.94 o
   4  21   3        0.01       -1.52      3.32 o
   0  22   3       34.12       36.76      5.68 o
   1  22   3        0.48       -2.09      3.21 o
   2  22   3        2.94        9.50      6.58 o
   0   0   4      338.69      222.72      3.83 o
   1   0   4     2996.96     3484.90     38.68 o
   2   0   4    13783.27    14607.76    126.20 o
   3   0   4     2772.90     2598.29     23.14 o
   4   0   4        6.74        1.31      0.64 o
   5   0   4     3185.11     3509.39     31.37 o
   6   0   4       49.14       71.04      1.75 o
   7   0   4      153.38      145.91      2.99 o
   8   0   4       31.46       32.47      1.97 o
   9   0   4     1719.42     1652.05     21.53 o
  10   0   4       16.07       16.96      2.26 o
  11   0   4      345.93      344.56     11.08 o
  12   0   4        4.65        2.67      2.23 o
  13   0   4       10.64       15.34      3.29 o
  14   0   4       31.60       33.61      3.93 o
   1   1   4     5383.51     5385.50     34.28 o
   2   1   4      148.55      216.67      1.87 o
   3   1   4      650.04      707.80      4.91 o
   4   1   4     3666.26     4018.36     25.14 o
   5   1   4      759.89      737.44      5.34 o
   6   1   4      121.59       86.08      1.37 o
   7   1   4      517.30      413.72      3.75 o
   8   1   4       84.10       78.22      1.80 o
   9   1   4       18.92       23.77      1.69 o
  10   1   4       99.11       91.54      2.90 o
  11   1   4        0.88       -1.12      1.75 o
  12   1   4      108.13       90.07      3.13 o
  13   1   4       24.51       29.78      2.40 o
  14   1   4        0.59        2.82      2.17 o
   0   2   4    18215.98    18910.97    163.14 o
   1   2   4      892.90      990.75      6.50 o
   2   2   4     2985.09     3209.77     20.72 o
   3   2   4      702.12      746.72      5.16 o
   4   2   4     1306.62     1479.79      9.74 o
   5   2   4      707.72      745.74      5.39 o
   6   2   4      274.73      268.76      2.74 o
   7   2   4     1013.51     1014.00      7.59 o
   8   2   4       34.99       24.87      1.36 o
   9   2   4      720.46      682.29      7.09 o
  10   2   4       60.75       54.61      2.18 o
  11   2   4      220.59      212.65      5.07 o
  12   2   4        7.30        7.00      1.86 o
  13   2   4       42.24       45.44      2.64 o
  14   2   4        6.36       10.89      2.30 o
   1   3   4     7338.71     7504.36     47.65 o
   2   3   4     1396.91     1491.07      9.96 o
   3   3   4    10014.37    10016.26     63.50 o
   4   3   4       76.58       90.84      1.39 o
   5   3   4     2988.84     2941.14     18.77 o
   6   3   4      249.24      257.47      2.78 o
   7   3   4      147.77      145.78      2.32 o
   8   3   4      156.78      164.16      2.72 o
   9   3   4       92.31       79.78      2.23 o
  10   3   4        1.84       -0.50      1.24 o
  11   3   4       82.29       85.54      2.80 o
  12   3   4       60.68       53.15      2.63 o
  13   3   4       38.55       49.27      2.80 o
  14   3   4        3.32        1.27      2.03 o
   0   4   4      161.80      143.63      2.05 o
   1   4   4     8706.88     8856.47     54.37 o
   2   4   4      956.24      841.50      5.99 o
   3   4   4     4917.95     5122.66     32.87 o
   4   4   4      211.66      226.22      2.28 o
   5   4   4      395.85      510.17      4.19 o
   6   4   4       80.31       88.71      1.66 o
   7   4   4     1073.06     1017.74     12.02 o
   8   4   4      229.41      228.55      3.27 o
   9   4   4      767.42      802.77      8.52 o
  10   4   4        0.45       -0.39      1.25 o
  11   4   4       62.88       62.55      2.61 o
  12   4   4       10.27        6.87      1.90 o
  13   4   4        2.26        5.67      1.97 o
  14   4   4       10.85       17.75      2.88 o
   1   5   4      882.63      897.74      6.12 o
   2   5   4       21.22       15.09      0.58 o
   3   5   4     6355.82     6818.31     43.60 o
   4   5   4       22.93       15.16      0.72 o
   5   5   4     3834.12     4177.31     27.29 o
   6   5   4      200.08      197.43      2.44 o
   7   5   4      278.07      276.41      3.31 o
   8   5   4       23.07       23.85      1.34 o
   9   5   4       31.48       34.89      1.66 o
  10   5   4       24.24       20.88      1.67 o
  11   5   4        5.35        2.74      1.59 o
  12   5   4        1.89        2.91      1.79 o
  13   5   4       46.94       59.64      2.99 o
  14   5   4        9.97       12.29      2.59 o
   0   6   4      230.14      255.74      3.35 o
   1   6   4     6943.44     7297.68     45.09 o
   2   6   4     1813.42     1857.64     12.07 o
   3   6   4     2168.75     1960.88     12.79 o
   4   6   4     2124.40     2285.73     15.39 o
   5   6   4      929.68      902.87      7.10 o
   6   6   4       27.61       26.69      1.08 o
   7   6   4      117.12       98.23      2.00 o
   8   6   4       46.56       36.25      1.64 o
   9   6   4      625.29      603.29      6.34 o
  10   6   4      401.64      378.80      5.50 o
  11   6   4      102.24       98.78      3.05 o
  12   6   4       44.60       48.41      2.69 o
  13   6   4       23.80       33.72      2.61 o
  14   6   4        2.86        7.10      2.82 o
   1   7   4       54.24       48.77      1.54 o
   2   7   4      351.62      363.90      3.05 o
   3   7   4     2014.54     1939.98     12.76 o
   4   7   4      163.58      204.04      2.15 o
   5   7   4     2937.03     3019.28     20.15 o
   6   7   4      401.06      417.37      4.24 o
   7   7   4       11.05       18.43      1.20 o
   8   7   4      118.62      118.96      2.41 o
   9   7   4       78.08       82.50      2.25 o
  10   7   4       22.74       23.22      1.93 o
  11   7   4       70.39       71.99      2.79 o
  12   7   4       28.00       19.47      2.04 o
  13   7   4       13.51       20.02      2.39 o
  14   7   4        7.02       10.19      4.97 o
   0   8   4       61.68       42.77      1.56 o
   1   8   4     3273.09     3313.52     21.83 o
   2   8   4        2.94        1.05      0.52 o
   3   8   4        0.16        0.51      0.52 o
   4   8   4       26.01       21.75      0.93 o
   5   8   4      113.37       93.44      1.66 o
   6   8   4        1.01       -0.41      0.82 o
   7   8   4      660.55      631.47      6.83 o
   8   8   4        2.25        0.42      1.10 o
   9   8   4       30.49       30.39      1.75 o
  10   8   4      260.50      261.08      4.52 o
  11   8   4       10.86       11.33      1.90 o
  12   8   4        0.64       -1.01      1.77 o
  13   8   4        0.18        0.41      2.05 o
   1   9   4       15.06       16.03      0.88 o
   2   9   4      472.36      519.83      4.53 o
   3   9   4     2874.81     2757.34     17.90 o
   4   9   4      197.70      217.51      2.64 o
   5   9   4       16.22       10.26      0.96 o
   6   9   4        8.69       10.33      1.05 o
   7   9   4      196.10      174.40      3.35 o
   8   9   4        3.98        0.85      1.10 o
   9   9   4       34.79       36.32      1.86 o
  10   9   4        5.97        4.18      1.78 o
  11   9   4       59.41       62.07      3.01 o
  12   9   4        7.42        9.79      2.15 o
  13   9   4       20.49       21.52      2.73 o
   0  10   4       37.54       37.57      1.72 o
   1  10   4     1423.09     1462.52     10.85 o
   2  10   4      109.15      115.65      2.40 o
   3  10   4      180.97      167.77      3.22 o
   4  10   4      316.48      298.78      3.47 o
   5  10   4        0.47        2.63      1.06 o
   6  10   4        3.15        3.54      1.06 o
   7  10   4      284.75      259.31      3.70 o
   8  10   4       59.32       63.15      2.30 o
   9  10   4       87.14       93.50      2.77 o
  10  10   4       20.94       18.03      1.90 o
  11  10   4        6.92       12.38      2.29 o
  12  10   4        3.19        1.74      2.19 o
  13  10   4        0.11        2.28      2.92 o
   1  11   4      399.96      375.33      4.89 o
   2  11   4       33.12       32.85      1.21 o
   3  11   4        8.13        4.85      0.88 o
   4  11   4      127.34      128.40      2.32 o
   5  11   4      991.09      978.69      8.81 o
   6  11   4       67.65       55.79      1.93 o
   7  11   4      214.81      228.95      3.92 o
   8  11   4        4.14        3.88      1.46 o
   9  11   4        3.21        1.18      1.51 o
  10  11   4       16.45       18.34      2.28 o
  11  11   4        4.09        9.68      2.32 o
  12  11   4       21.86       25.15      2.99 o
   0  12   4      193.59      180.19      4.01 o
   1  12   4      748.14      775.74      8.08 o
   2  12   4        0.67        3.75      0.99 o
   3  12   4      160.51      143.72      2.78 o
   4  12   4      395.16      376.93      5.96 o
   5  12   4      106.87      114.75      2.62 o
   6  12   4      366.90      381.35      5.63 o
   7  12   4       13.25       11.14      1.63 o
   8  12   4        7.58        5.70      1.56 o
   9  12   4       44.36       39.58      2.41 o
  10  12   4       12.85       10.95      2.11 o
  11  12   4      127.69      144.30      4.76 o
  12  12   4        0.50        1.00      3.18 o
   1  13   4      110.87       93.03      2.65 o
   2  13   4       12.74        9.22      1.38 o
   3  13   4      584.13      556.89      6.16 o
   4  13   4       29.78       34.75      1.67 o
   5  13   4       22.27       22.55      1.80 o
   6  13   4       11.12        9.61      1.56 o
   7  13   4      321.67      309.94      5.51 o
   8  13   4       29.71       19.66      2.14 o
   9  13   4       12.62       20.06      2.13 o
  10  13   4       37.67       47.53      3.14 o
  11  13   4       58.01       59.42      3.91 o
   0  14   4        1.58        2.49      1.69 o
   1  14   4      261.29      254.98      3.82 o
   2  14   4       61.24       63.73      2.11 o
   3  14   4      145.12      148.79      3.04 o
   4  14   4       52.81       48.82      2.07 o
   5  14   4       56.32       41.89      2.20 o
   6  14   4       24.03       30.83      2.17 o
   7  14   4      172.43      160.98      4.02 o
   8  14   4      153.55      131.70      4.33 o
   9  14   4       12.51       11.07      2.11 o
  10  14   4        0.29       -1.32      2.19 o
  11  14   4        3.30       -0.44      3.64 o
   1  15   4      232.94      232.34      3.80 o
   2  15   4      943.04      936.46      9.35 o
   3  15   4      129.30      119.88      3.28 o
   4  15   4       33.67       38.31      2.02 o
   5  15   4       62.16       59.32      2.70 o
   6  15   4       21.43       21.11      2.11 o
   7  15   4        7.68        9.36      1.93 o
   8  15   4       34.53       33.06      2.59 o
   9  15   4       77.21       72.27      3.33 o
  10  15   4        4.59        3.59      2.17 o
   0  16   4       29.56       24.81      2.61 o
   1  16   4       93.21      105.15      2.76 o
   2  16   4       99.51       94.86      2.67 o
   3  16   4        7.23       10.32      1.46 o
   4  16   4       76.19       76.93      2.63 o
   5  16   4      124.56      117.51      3.80 o
   6  16   4       59.87       57.26      2.99 o
   7  16   4        6.60        0.32      1.74 o
   8  16   4       12.31       18.18      2.34 o
   9  16   4        3.07        0.17      2.00 o
  10  16   4        0.92        4.44      3.32 o
   1  17   4      171.59      170.83      3.46 o
   2  17   4        1.14        1.83      1.40 o
   3  17   4        1.04        3.11      1.36 o
   4  17   4       28.50       25.81      2.25 o
   5  17   4       13.97       17.59      2.14 o
   6  17   4       11.96        8.81      2.32 o
   7  17   4       81.27       88.66      3.57 o
   8  17   4       16.25       22.67      2.54 o
   9  17   4       24.35       30.27      5.61 o
   0  18   4      443.71      477.94     10.41 o
   1  18   4        0.93        3.88      1.66 o
   2  18   4       36.29       34.07      2.07 o
   3  18   4       24.60       22.20      1.99 o
   4  18   4        0.06       -1.05      1.71 o
   5  18   4       24.74       26.60      2.37 o
   6  18   4       45.66       44.45      2.89 o
   7  18   4        0.00       -1.03      1.88 o
   8  18   4       13.52       13.84      3.37 o
   1  19   4      109.42      110.77      3.32 o
   2  19   4       33.73       35.35      2.18 o
   3  19   4        4.88        2.54      1.79 o
   4  19   4       13.18       13.78      2.28 o
   5  19   4       37.49       46.48      2.93 o
   6  19   4       17.73       15.84      2.40 o
   7  19   4       14.22       15.34      5.17 o
   0  20   4       32.01       35.33      3.39 o
   1  20   4        0.06       -1.50      1.63 o
   2  20   4       76.79       91.32      4.51 o
   3  20   4        1.57        2.59      2.00 o
   4  20   4        3.95        5.68      2.08 o
   5  20   4        1.90        0.92      2.09 o
   6  20   4       16.17       19.52      5.41 o
   1  21   4       32.99       34.87      2.63 o
   2  21   4       12.72       12.63      2.51 o
   3  21   4       10.12        8.04      3.37 o
   4  21   4        7.35       10.23      6.21 o
   0  22   4        0.45        0.37      4.13 o
   1  22   4       58.51       77.05      9.22 o
   1   1   5       66.60       98.72      1.13 o
   2   1   5     8722.47     9118.33     55.95 o
   3   1   5      837.77      813.00      5.61 o
   4   1   5     1764.69     1961.57     12.70 o
   5   1   5      718.83      703.52      5.15 o
   6   1   5       76.95       98.19      1.49 o
   7   1   5       19.21       17.72      0.97 o
   8   1   5       16.67       15.11      1.15 o
   9   1   5       12.45       16.25      1.54 o
  10   1   5       84.74       82.51      2.52 o
  11   1   5       25.93       31.68      2.06 o
  12   1   5      131.08      133.78      3.45 o
  13   1   5        0.56       -0.21      1.81 o
  14   1   5        1.06        3.67      2.22 o
   0   2   5       81.18       84.16      1.45 o
   1   2   5     1936.94     1994.36     12.65 o
   2   2   5     6297.39     6932.40     44.06 o
   3   2   5     2091.96     2327.78     14.82 o
   4   2   5      915.58     1041.45      7.11 o
   5   2   5      306.66      323.68      2.84 o
   6   2   5       79.93       71.51      1.72 o
   7   2   5      157.45      177.91      2.37 o
   8   2   5        1.26        0.40      0.94 o
   9   2   5        0.70       -0.51      1.22 o
  10   2   5       11.06        6.71      1.50 o
  11   2   5       76.43       69.77      2.56 o
  12   2   5       74.07       72.29      2.77 o
  13   2   5       11.34        5.95      2.02 o
  14   2   5        0.46        0.58      1.97 o
   1   3   5       53.63       57.11      0.92 o
   2   3   5     1841.73     1873.01     12.03 o
   3   3   5      112.76      147.38      1.68 o
   4   3   5      115.46      153.44      1.80 o
   5   3   5      931.60     1005.64      7.04 o
   6   3   5       13.96       12.82      0.86 o
   7   3   5       13.43       14.79      0.97 o
   8   3   5      202.76      208.73      3.11 o
   9   3   5      105.53      103.39      2.74 o
  10   3   5      457.79      466.59      6.06 o
  11   3   5       72.07       69.00      2.59 o
  12   3   5       13.39       15.07      2.02 o
  13   3   5       17.88       22.00      2.29 o
  14   3   5        2.23       -0.71      1.95 o
   0   4   5    17015.17    18258.02    157.61 o
   1   4   5     2418.17     2625.55     16.58 o
   2   4   5       37.23       44.38      1.37 o
   3   4   5     3818.51     4274.52     27.66 o
   4   4   5        2.37        2.79      0.57 o
   5   4   5      310.71      338.25      3.19 o
   6   4   5       84.33       85.94      1.69 o
   7   4   5      556.40      529.65      5.10 o
   8   4   5      263.81      245.61      3.78 o
   9   4   5      193.44      191.42      3.47 o
  10   4   5       58.40       48.07      2.05 o
  11   4   5       92.50       79.58      2.73 o
  12   4   5       18.83       27.70      2.72 o
  13   4   5       56.62       64.71      3.08 o
  14   4   5       26.33       23.83      3.21 o
   1   5   5        0.11        1.10      0.47 o
   2   5   5     1013.49      990.85      6.81 o
   3   5   5      317.48      350.17      3.10 o
   4   5   5      210.88      214.33      2.29 o
   5   5   5      688.96      773.79      5.97 o
   6   5   5      250.10      257.69      3.73 o
   7   5   5       16.63       13.56      1.08 o
   8   5   5        7.87        5.40      1.11 o
   9   5   5      175.09      175.68      3.16 o
  10   5   5        4.49        4.56      1.43 o
  11   5   5        0.08       -1.47      1.49 o
  12   5   5       19.56       15.49      2.27 o
  13   5   5        9.57       11.01      2.17 o
  14   5   5       38.78       48.25      4.07 o
   0   6   5      241.36      270.96      3.44 o
   1   6   5      551.36      617.02      4.54 o
   2   6   5       95.44      104.88      1.41 o
   3   6   5       98.92       75.68      1.38 o
   4   6   5       75.26       65.35      1.33 o
   5   6   5      403.29      449.91      3.98 o
   6   6   5      258.69      256.86      3.62 o
   7   6   5        2.58        3.94      1.41 o
   8   6   5      162.06      179.67      2.89 o
   9   6   5      504.16      486.77      5.56 o
  10   6   5      148.27      142.13      3.19 o
  11   6   5       24.21       26.13      2.09 o
  12   6   5       22.61       18.23      2.21 o
  13   6   5       47.49       43.91      2.83 o
  14   6   5       19.41       21.54      3.73 o
   1   7   5     1433.03     1508.03     10.07 o
   2   7   5     1135.47     1289.69      8.76 o
   3   7   5      135.69       80.68      1.46 o
   4   7   5      641.51      678.31      5.41 o
   5   7   5      137.50       95.14      1.69 o
   6   7   5       69.06       73.85      1.67 o
   7   7   5       16.46        9.50      1.10 o
   8   7   5      176.53      153.32      2.76 o
   9   7   5        9.85       10.55      1.38 o
  10   7   5        3.42        2.79      1.49 o
  11   7   5       11.61        9.64      1.80 o
  12   7   5        0.15        2.48      1.88 o
  13   7   5        8.69       11.93      2.25 o
   0   8   5      371.68      375.01      4.49 o
   1   8   5        0.05        0.06      0.52 o
   2   8   5       20.61       19.16      0.77 o
   3   8   5      289.48      305.96      2.85 o
   4   8   5       65.34       62.46      1.35 o
   5   8   5       23.61       23.32      1.10 o
   6   8   5       57.79       51.93      1.47 o
   7   8   5      213.65      206.80      4.01 o
   8   8   5       61.22       68.13      1.90 o
   9   8   5        6.02        6.14      1.28 o
  10   8   5       12.36       13.64      1.79 o
  11   8   5        4.51        8.61      1.80 o
  12   8   5        0.16       -1.67      1.67 o
  13   8   5        0.11       -2.09      2.09 o
   1   9   5      351.56      345.60      3.45 o
   2   9   5      750.47      721.59      5.71 o
   3   9   5       23.34       24.03      1.17 o
   4   9   5       88.96       82.32      1.79 o
   5   9   5       22.19       25.98      1.16 o
   6   9   5        2.81        1.02      0.93 o
   7   9   5      297.31      278.97      4.54 o
   8   9   5       36.84       39.19      1.73 o
   9   9   5      137.64      120.61      2.87 o
  10   9   5       16.24       15.60      1.72 o
  11   9   5        0.62        0.12      1.73 o
  12   9   5        7.05        5.58      2.22 o
  13   9   5        0.18       -2.39      2.67 o
   0  10   5      450.24      446.23      5.94 o
   1  10   5      175.95      185.72      2.46 o
   2  10   5      317.48      288.60      3.15 o
   3  10   5        1.88        2.17      0.81 o
   4  10   5        0.64        3.12      0.86 o
   5  10   5        0.95        2.38      1.03 o
   6  10   5      391.61      336.54      4.20 o
   7  10   5        0.02       -1.02      1.02 o
   8  10   5        0.25        1.21      1.14 o
   9  10   5        0.04       -1.35      1.35 o
  10  10   5        0.10       -0.96      1.50 o
  11  10   5        0.37       -1.15      1.76 o
  12  10   5       36.63       40.74      2.95 o
  13  10   5       14.11       15.70      3.71 o
   1  11   5      208.52      210.82      2.69 o
   2  11   5       88.22       65.73      1.66 o
   3  11   5       31.33       24.88      1.25 o
   4  11   5       15.42       13.02      1.10 o
   5  11   5       15.31       13.18      1.23 o
   6  11   5        2.47        3.19      1.25 o
   7  11   5        0.08       -1.11      1.11 o
   8  11   5       10.12       12.13      1.58 o
   9  11   5        1.07        0.03      1.51 o
  10  11   5        3.40        2.83      1.81 o
  11  11   5       25.12       21.18      2.70 o
  12  11   5        1.53        4.23      2.56 o
   0  12   5       64.83       76.85      4.62 o
   1  12   5       42.46       44.22      1.58 o
   2  12   5        9.11        7.18      1.17 o
   3  12   5      514.74      479.60      5.25 o
   4  12   5       62.81       56.24      1.81 o
   5  12   5      299.19      284.27      4.05 o
   6  12   5        3.75        1.71      1.30 o
   7  12   5        3.83        1.83      1.39 o
   8  12   5       42.44       44.58      2.27 o
   9  12   5       48.26       40.40      2.39 o
  10  12   5        2.99        3.69      1.94 o
  11  12   5        0.01       -2.23      2.23 o
  12  12   5        8.26       11.31      3.92 o
   1  13   5       11.88       10.66      1.24 o
   2  13   5      203.90      211.25      3.46 o
   3  13   5      231.93      212.99      3.51 o
   4  13   5      445.08      454.05      5.43 o
   5  13   5      128.52      136.53      3.05 o
   6  13   5       63.75       56.24      2.37 o
   7  13   5        0.11        1.33      1.59 o
   8  13   5       23.95       27.15      2.22 o
   9  13   5       16.46       17.05      2.16 o
  10  13   5        5.85        4.11      2.23 o
  11  13   5        4.49        6.87      3.48 o
   0  14   5       49.24       50.84      2.67 o
   1  14   5      235.85      220.36      3.83 o
   2  14   5        6.72        8.89      1.33 o
   3  14   5       64.85       71.90      2.27 o
   4  14   5      242.48      239.25      4.12 o
   5  14   5        8.86        9.34      1.64 o
   6  14   5       33.20       25.02      1.98 o
   7  14   5        8.14        3.61      1.66 o
   8  14   5        1.57       -1.69      1.69 o
   9  14   5        4.57        5.62      1.98 o
  10  14   5       28.49       31.30      2.93 o
  11  14   5       12.63       17.90      5.17 o
   1  15   5       93.98       94.82      3.10 o
   2  15   5        2.29        2.53      1.30 o
   3  15   5       44.78       46.06      2.01 o
   4  15   5      110.41       90.34      2.72 o
   5  15   5       98.31       95.35      3.49 o
   6  15   5       39.95       41.19      2.54 o
   7  15   5       20.23       19.44      2.22 o
   8  15   5        3.59       -0.12      2.11 o
   9  15   5        1.15       -1.96      1.96 o
  10  15   5        5.75        5.73      2.19 o
   0  16   5      729.88      703.45     11.42 o
   1  16   5      104.21       95.39      2.67 o
   2  16   5       78.48       74.46      2.44 o
   3  16   5      196.49      181.72      3.50 o
   4  16   5       25.83       23.66      1.85 o
   5  16   5        9.62        9.03      1.92 o
   6  16   5        0.97        1.34      1.76 o
   7  16   5        0.02       -0.14      1.74 o
   8  16   5        5.73        5.94      2.10 o
   9  16   5        4.88        4.71      2.17 o
  10  16   5        1.54        2.92      5.48 o
   1  17   5       11.82       11.95      1.89 o
   2  17   5       71.03       63.14      2.39 o
   3  17   5       13.24       13.05      1.60 o
   4  17   5        0.91       -0.37      1.51 o
   5  17   5       18.37       16.38      2.11 o
   6  17   5       12.56        8.08      2.02 o
   7  17   5        1.47        2.08      2.00 o
   8  17   5       10.64        1.87      2.11 o
   9  17   5        7.11        9.21      3.64 o
   0  18   5       33.67       33.67      3.37 o
   1  18   5        8.53        6.53      1.72 o
   2  18   5        0.99        0.67      1.45 o
   3  18   5        4.44        4.57      1.59 o
   4  18   5        0.19       -0.50      1.76 o
   5  18   5        1.01        0.14      1.76 o
   6  18   5        0.11       -1.81      1.81 o
   7  18   5        6.73        6.88      2.22 o
   8  18   5        9.53       19.36      5.17 o
   1  19   5        0.73        0.33      1.62 o
   2  19   5       11.49       11.05      1.87 o
   3  19   5       22.13       30.79      2.52 o
   4  19   5        4.50        4.85      2.03 o
   5  19   5        1.58       -0.42      1.90 o
   6  19   5       20.91       21.96      2.60 o
   7  19   5        0.14       -4.13      4.13 o
   0  20   5        6.96        4.55      2.73 o
   1  20   5       54.84       59.32      2.87 o
   2  20   5       27.98       33.76      2.56 o
   3  20   5        0.04        2.41      2.08 o
   4  20   5        1.08        4.70      2.09 o
   5  20   5        0.86        1.13      2.96 o
   1  21   5        0.00        0.23      1.94 o
   2  21   5        0.51        2.34      2.18 o
   3  21   5       12.00       15.64      4.35 o
   4  21   5        0.03       -5.84      5.84 o
   0   0   6    30585.60    33269.49    593.79 o
   1   0   6     8873.75     9036.01     84.06 o
   2   0   6      644.36      657.36      6.53 o
   3   0   6     5900.46     6328.03     55.36 o
   4   0   6       19.59       13.18      0.88 o
   5   0   6      537.96      506.35      5.71 o
   6   0   6      219.97      183.01      2.95 o
   7   0   6      455.36      422.62      9.01 o
   8   0   6      256.01      304.61      5.33 o
   9   0   6      938.37      892.01     13.04 o
  10   0   6        3.95        0.09      1.98 o
  11   0   6       95.53       95.84      4.16 o
  12   0   6       19.58       19.76      2.90 o
  13   0   6       21.25       20.46      3.12 o
  14   0   6       10.69       13.25      4.06 o
   1   1   6     4139.55     4351.81     30.09 o
   2   1   6      859.39     1008.51      6.76 o
   3   1   6     6442.05     6547.54     40.46 o
   4   1   6     1532.70     1467.94      9.76 o
   5   1   6     2312.83     2324.44     15.08 o
   6   1   6      666.64      685.44      5.23 o
   7   1   6      326.42      312.76      4.39 o
   8   1   6       23.76       22.96      1.35 o
   9   1   6        0.60        0.16      1.25 o
  10   1   6        6.53        8.28      1.56 o
  11   1   6       11.58        8.86      1.68 o
  12   1   6       10.95        9.60      1.87 o
  13   1   6       60.86       65.59      2.91 o
  14   1   6       10.87       12.33      2.73 o
   0   2   6      360.12      394.57      4.24 o
   1   2   6     7877.07     8207.10     53.97 o
   2   2   6      774.07      728.90      5.06 o
   3   2   6      556.24      636.70      4.72 o
   4   2   6     1009.42     1171.63      8.26 o
   5   2   6       61.45       69.32      1.31 o
   6   2   6       82.76       70.27      1.44 o
   7   2   6     1831.76     1777.47     14.68 o
   8   2   6      105.75       88.95      2.12 o
   9   2   6      933.57      882.71      9.18 o
  10   2   6      208.68      216.85      3.96 o
  11   2   6      418.98      405.04      5.79 o
  12   2   6       74.44       87.78      3.00 o
  13   2   6       23.17       31.33      2.76 o
  14   2   6        0.57        1.65      2.29 o
   1   3   6        6.02        9.73      0.49 o
   2   3   6     1361.06     1493.19      9.76 o
   3   3   6    10313.36    11086.78     70.33 o
   4   3   6      758.95      696.11      5.31 o
   5   3   6     5036.03     5225.39     33.83 o
   6   3   6      586.41      614.24      5.27 o
   7   3   6       19.16       20.60      1.11 o
   8   3   6       98.43      106.06      2.58 o
   9   3   6      130.57      125.34      2.87 o
  10   3   6       20.36       16.96      1.80 o
  11   3   6       62.36       66.19      2.78 o
  12   3   6        5.65       11.68      1.92 o
  13   3   6        0.45       -0.21      1.95 o
  14   3   6        4.91        7.63      3.23 o
   0   4   6     2698.75     3293.37     29.28 o
   1   4   6       52.16       30.67      0.81 o
   2   4   6      430.92      575.66      4.26 o
   3   4   6     1810.26     1877.44     12.70 o
   4   4   6       24.27       26.04      0.89 o
   5   4   6      408.61      386.62      3.53 o
   6   4   6      343.73      351.19      3.58 o
   7   4   6      835.54      792.15      6.64 o
   8   4   6      121.68       97.72      2.36 o
   9   4   6     1832.31     1835.05     15.12 o
  10   4   6       57.67       41.34      2.10 o
  11   4   6      415.97      397.46      5.79 o
  12   4   6        8.80        8.78      2.05 o
  13   4   6       41.45       35.07      2.82 o
  14   4   6       45.80       52.79      5.33 o
   1   5   6     5121.61     5495.19     34.16 o
   2   5   6      125.28       92.02      1.32 o
   3   5   6     4636.12     4937.18     33.12 o
   4   5   6      535.72      647.27      5.12 o
   5   5   6      838.59      805.95      6.25 o
   6   5   6       17.98       32.56      1.22 o
   7   5   6      402.51      389.12      4.23 o
   8   5   6     1424.73     1439.39     11.63 o
   9   5   6        3.02        3.31      1.31 o
  10   5   6        2.91        0.83      1.38 o
  11   5   6       49.40       49.91      2.42 o
  12   5   6        5.91        5.08      1.85 o
  13   5   6      115.18      115.27      4.04 o
  14   5   6       35.48       30.83      4.60 o
   0   6   6     8375.80     8702.57     75.90 o
   1   6   6      633.04      720.73      5.26 o
   2   6   6        6.99        2.77      0.56 o
   3   6   6     4283.76     4199.33     27.39 o
   4   6   6      181.78      197.84      2.28 o
   5   6   6        2.29        0.65      0.64 o
   6   6   6      195.09      185.21      2.55 o
   7   6   6     1345.47     1352.70     11.36 o
   8   6   6        3.47        1.44      1.13 o
   9   6   6        3.07        2.57      1.28 o
  10   6   6       73.43       63.02      2.30 o
  11   6   6       44.53       45.72      2.55 o
  12   6   6       29.05       29.71      2.60 o
  13   6   6        0.08        0.46      2.13 o
  14   6   6        0.28        1.46      6.58 o
   1   7   6        9.11       22.41      0.75 o
   2   7   6       10.83        4.42      0.60 o
   3   7   6      112.04       91.17      1.55 o
   4   7   6       91.27      107.68      1.74 o
   5   7   6       60.39       48.02      1.36 o
   6   7   6     1158.35     1115.56     14.29 o
   7   7   6      947.03      888.69      8.17 o
   8   7   6        4.36        2.81      1.17 o
   9   7   6      144.05      144.79      2.97 o
  10   7   6        2.50        3.90      1.42 o
  11   7   6       31.02       31.55      2.20 o
  12   7   6        6.25        5.75      2.05 o
  13   7   6       45.92       44.90      3.04 o
   0   8   6     1190.20     1372.22     14.35 o
   1   8   6     2344.24     2517.88     16.33 o
   2   8   6     1671.72     1831.49     12.21 o
   3   8   6      431.07      428.38      3.86 o
   4   8   6       47.53       51.42      1.27 o
   5   8   6        2.99        3.27      0.82 o
   6   8   6      417.65      376.30      3.99 o
   7   8   6       52.00       53.11      1.72 o
   8   8   6       60.46       49.66      1.76 o
   9   8   6       31.45       36.54      1.78 o
  10   8   6       93.76       97.19      3.12 o
  11   8   6       15.81       10.45      1.87 o
  12   8   6       11.89       23.49      2.59 o
  13   8   6       13.24       17.40      2.88 o
   1   9   6      151.49      137.38      2.02 o
   2   9   6      688.44      768.14      6.08 o
   3   9   6        2.77        6.36      0.90 o
   4   9   6      494.76      516.21      5.63 o
   5   9   6      457.70      463.92      6.26 o
   6   9   6      242.68      244.52      3.31 o
   7   9   6       33.86       32.37      1.61 o
   8   9   6       43.60       39.60      1.74 o
   9   9   6        0.41        1.24      1.29 o
  10   9   6       42.87       46.71      2.34 o
  11   9   6       36.97       34.34      2.61 o
  12   9   6       16.64       15.69      2.47 o
  13   9   6        0.09        2.21      3.18 o
   0  10   6      483.52      505.98      6.58 o
   1  10   6      468.03      436.72      4.20 o
   2  10   6       24.51       25.71      1.16 o
   3  10   6      278.09      281.87      3.49 o
   4  10   6     2069.48     2093.38     20.64 o
   5  10   6      529.46      492.27      5.27 o
   6  10   6      249.64      246.89      3.75 o
   7  10   6       11.54       13.84      1.37 o
   8  10   6        7.23        8.07      1.30 o
   9  10   6        2.01        0.91      1.27 o
  10  10   6       15.15       15.73      1.84 o
  11  10   6       61.67       64.23      3.16 o
  12  10   6        9.49       11.30      2.99 o
   1  11   6      175.33      155.26      2.37 o
   2  11   6      122.33      116.51      3.19 o
   3  11   6     1216.66     1221.22      9.98 o
   4  11   6        5.65        5.65      1.20 o
   5  11   6        2.27        3.26      1.08 o
   6  11   6       18.74       13.64      1.50 o
   7  11   6      115.54      124.45      2.99 o
   8  11   6        6.50        6.75      1.39 o
   9  11   6       33.07       35.62      2.26 o
  10  11   6       67.95       66.55      3.04 o
  11  11   6        8.95        7.58      2.61 o
  12  11   6       63.92       72.18      4.88 o
   0  12   6     1022.84      941.84     11.00 o
   1  12   6      961.30      964.63      8.24 o
   2  12   6      228.30      219.97      3.25 o
   3  12   6      305.15      292.44      3.84 o
   4  12   6      533.35      490.27      6.13 o
   5  12   6       88.38       93.97      2.48 o
   6  12   6      148.84      140.66      3.17 o
   7  12   6        0.22       -0.36      1.24 o
   8  12   6        0.02       -1.16      1.33 o
   9  12   6      140.19      156.28      3.85 o
  10  12   6       13.51       16.58      2.46 o
  11  12   6        9.87       12.46      2.74 o
  12  12   6        1.16        5.60      3.80 o
   1  13   6       44.09       49.24      1.98 o
   2  13   6      305.89      264.12      3.92 o
   3  13   6       54.07       49.93      1.95 o
   4  13   6      260.17      254.76      4.10 o
   5  13   6     1358.96     1307.72     12.65 o
   6  13   6       32.64       29.29      1.98 o
   7  13   6        6.39        9.06      1.65 o
   8  13   6        0.18       -1.56      1.56 o
   9  13   6       10.52        9.05      1.96 o
  10  13   6       10.19        8.80      2.45 o
  11  13   6       12.14       16.58      3.25 o
   0  14   6       15.21        9.41      2.14 o
   1  14   6     1056.64     1090.17     10.31 o
   2  14   6      402.66      405.85      5.18 o
   3  14   6      222.51      219.30      4.05 o
   4  14   6      105.37      115.91      2.93 o
   5  14   6      198.33      181.63      3.89 o
   6  14   6        0.09        0.06      1.47 o
   7  14   6      134.47      136.91      3.83 o
   8  14   6        0.94        1.23      1.70 o
   9  14   6       11.71       12.46      2.21 o
  10  14   6       99.62      122.74      4.86 o
  11  14   6       27.31       28.49      8.77 o
   1  15   6      494.48      501.46      6.04 o
   2  15   6      297.38      319.97      4.62 o
   3  15   6      404.74      401.69      5.30 o
   4  15   6       27.25       33.98      1.99 o
   5  15   6       56.66       62.95      2.61 o
   6  15   6       50.19       42.29      2.57 o
   7  15   6      112.96       97.98      3.50 o
   8  15   6       20.72       22.60      2.33 o
   9  15   6       38.82       38.43      3.09 o
  10  15   6       28.52       33.74      3.99 o
   0  16   6      461.32      437.56      8.42 o
   1  16   6        5.09        5.33      1.60 o
   2  16   6       67.06       74.19      2.49 o
   3  16   6        9.19        9.80      1.55 o
   4  16   6       12.79       15.02      1.74 o
   5  16   6       98.38       90.81      3.06 o
   6  16   6       10.80        8.75      1.99 o
   7  16   6       48.83       51.98      2.94 o
   8  16   6       91.75       94.56      4.09 o
   9  16   6       11.41       16.21      2.59 o
   1  17   6      319.45      322.26      5.13 o
   2  17   6        0.32       -0.50      1.30 o
   3  17   6       19.74       16.87      1.82 o
   4  17   6        5.29        2.31      1.50 o
   5  17   6       77.32       88.49      3.35 o
   6  17   6        9.51        7.45      2.00 o
   7  17   6        7.75        5.03      1.99 o
   8  17   6        7.42       14.16      2.61 o
   9  17   6        1.15        2.19      5.84 o
   0  18   6      208.81      239.16      7.21 o
   1  18   6       47.50       53.76      2.48 o
   2  18   6        2.73       -0.95      1.44 o
   3  18   6       14.43       17.04      1.90 o
   4  18   6        0.00       -1.01      1.62 o
   5  18   6        0.92        2.20      1.80 o
   6  18   6       22.38       24.12      2.55 o
   7  18   6        0.38       -0.26      2.18 o
   1  19   6       65.28       69.91      2.82 o
   2  19   6        5.10        7.91      1.91 o
   3  19   6       44.64       54.22      2.81 o
   4  19   6       10.80        4.58      2.21 o
   5  19   6        1.12       -1.90      1.90 o
   6  19   6       17.53       27.34      2.89 o
   0  20   6      203.17      226.31      6.60 o
   1  20   6       29.55       45.88      3.21 o
   2  20   6       56.25       62.13      2.99 o
   3  20   6        0.15       -0.83      1.98 o
   4  20   6        0.08       -0.75      2.07 o
   5  20   6        0.54        1.18      4.03 o
   1  21   6       46.46       50.49      3.16 o
   2  21   6       36.36       52.64      5.23 o
   3  21   6        2.93       -2.19      5.11 o
   1   1   7      268.55      228.18      2.10 o
   2   1   7      220.72      263.77      2.47 o
   3   1   7      369.67      413.55      3.37 o
   4   1   7     3685.22     4450.10     27.94 o
   5   1   7      169.84      181.82      2.11 o
   6   1   7       97.36      121.93      1.75 o
   7   1   7       25.11       21.82      1.12 o
   8   1   7       54.30       40.85      2.09 o
   9   1   7      452.99      448.44      7.37 o
  10   1   7     1317.24     1344.23     13.04 o
  11   1   7       14.98       12.97      1.89 o
  12   1   7      480.84      450.05      7.35 o
  13   1   7       34.45       25.11      2.67 o
  14   1   7       33.00       33.07      5.92 o
   0   2   7      507.32      582.16      5.97 o
   1   2   7     4648.97     5224.41     33.55 o
   2   2   7     1685.58     1885.54     12.18 o
   3   2   7      250.69      266.85      2.53 o
   4   2   7       40.40       31.26      0.95 o
   5   2   7       17.94        6.91      0.64 o
   6   2   7       64.76       83.69      1.59 o
   7   2   7      287.91      266.31      3.13 o
   8   2   7       61.46       54.99      1.77 o
   9   2   7      601.06      634.49      7.27 o
  10   2   7      321.51      289.89      4.62 o
  11   2   7      323.50      373.64      5.55 o
  12   2   7       79.12       69.52      3.04 o
  13   2   7        7.58       12.29      2.37 o
  14   2   7        3.04        5.11      4.89 o
   1   3   7      971.81     1203.57      8.06 o
   2   3   7     1503.03     1717.03     11.21 o
   3   3   7       20.74       11.68      0.63 o
   4   3   7     1263.58     1491.79     10.39 o
   5   3   7        4.70        1.24      0.65 o
   6   3   7      726.87      755.50      6.28 o
   7   3   7        2.31        4.74      0.91 o
   8   3   7      213.72      210.35      3.27 o
   9   3   7      103.48      104.07      2.75 o
  10   3   7      437.20      450.33      6.04 o
  11   3   7       14.60       16.47      2.02 o
  12   3   7      486.36      504.73      8.07 o
  13   3   7        0.90        0.77      2.34 o
  14   3   7       74.93       94.62      8.22 o
   0   4   7       32.04       35.27      1.11 o
   1   4   7       15.30       12.13      0.61 o
   2   4   7     7786.35     8618.85     54.87 o
   3   4   7     1014.07     1086.66      7.79 o
   4   4   7       60.19       58.93      1.39 o
   5   4   7       14.39       31.62      1.20 o
   6   4   7       36.81       33.10      1.29 o
   7   4   7      955.19      963.87      7.84 o
   8   4   7      256.93      274.54      3.93 o
   9   4   7        0.06        2.78      1.43 o
  10   4   7     1069.60     1065.89     10.94 o
  11   4   7       44.95       38.34      2.33 o
  12   4   7       31.27       29.55      2.34 o
  13   4   7       67.31       60.13      3.63 o
  14   4   7       27.27       26.05      5.92 o
   1   5   7      389.49      379.32      3.16 o
   2   5   7     1744.13     2005.27     13.55 o
   3   5   7     1746.19     1809.23     12.44 o
   4   5   7       41.15       37.76      1.05 o
   5   5   7       44.93       41.83      1.17 o
   6   5   7     1104.94     1156.57      9.84 o
   7   5   7      546.77      524.17      5.01 o
   8   5   7     1892.48     1875.97     15.99 o
   9   5   7      410.74      390.41      4.89 o
  10   5   7       74.80       59.74      2.41 o
  11   5   7        8.80        8.68      1.80 o
  12   5   7        0.78       -0.02      1.95 o
  13   5   7       34.79       33.24      3.09 o
  14   5   7       28.24       24.84      8.04 o
   0   6   7     2919.62     3477.17     31.28 o
   1   6   7      487.55      544.21      4.24 o
   2   6   7       86.98      112.47      1.63 o
   3   6   7       21.35       29.26      1.01 o
   4   6   7      369.25      360.56      3.38 o
   5   6   7      350.55      358.18      3.51 o
   6   6   7        0.56       -0.04      0.81 o
   7   6   7      221.87      216.81      3.14 o
   8   6   7     1018.28      931.92      8.31 o
   9   6   7       50.86       64.73      2.11 o
  10   6   7       13.75       11.30      1.65 o
  11   6   7        0.14       -1.52      1.60 o
  12   6   7        2.22        1.86      1.95 o
  13   6   7        1.69        0.43      2.39 o
   1   7   7       86.90       87.56      1.43 o
   2   7   7       16.00       11.39      0.71 o
   3   7   7       96.74      139.46      1.92 o
   4   7   7      384.36      372.25      4.99 o
   5   7   7      508.18      433.96      4.23 o
   6   7   7     1204.99     1171.20      9.25 o
   7   7   7        0.01        1.37      1.09 o
   8   7   7      938.60      949.82      8.47 o
   9   7   7       54.36       54.20      2.01 o
  10   7   7        5.97        7.57      1.60 o
  11   7   7        6.75        6.57      1.95 o
  12   7   7        1.00        1.80      2.02 o
  13   7   7        5.72        5.67      2.54 o
   0   8   7     1430.91     1535.70     14.74 o
   1   8   7        2.18        4.17      0.70 o
   2   8   7      729.40      788.76      5.92 o
   3   8   7      740.36      787.32      6.40 o
   4   8   7      807.09      797.88      7.21 o
   5   8   7        9.00        8.18      1.01 o
   6   8   7      667.15      650.63      5.90 o
   7   8   7       25.77       25.15      1.46 o
   8   8   7        6.32        3.11      1.15 o
   9   8   7        0.04       -1.16      1.16 o
  10   8   7        3.23        2.11      1.48 o
  11   8   7       23.55       23.15      2.44 o
  12   8   7       14.52       15.43      2.54 o
  13   8   7        0.71       -2.59      2.59 o
   1   9   7      121.26      142.49      2.12 o
   2   9   7       88.57       80.48      1.77 o
   3   9   7      876.66      881.56      7.46 o
   4   9   7        3.59        1.92      0.88 o
   5   9   7       14.04       16.35      1.21 o
   6   9   7       74.77       69.77      1.91 o
   7   9   7        1.21        1.73      1.15 o
   8   9   7      127.99      128.45      2.78 o
   9   9   7        0.23        0.78      1.35 o
  10   9   7        7.32        9.16      1.74 o
  11   9   7       12.57       13.25      2.18 o
  12   9   7        0.41        5.84      2.37 o
  13   9   7        3.96       14.66      4.06 o
   0  10   7     1886.62     1800.89     24.75 o
   1  10   7      517.85      508.13      6.15 o
   2  10   7       38.76       60.23      1.68 o
   3  10   7        4.30        5.97      1.03 o
   4  10   7       41.86       47.52      1.59 o
   5  10   7       53.78       64.84      1.92 o
   6  10   7      269.46      256.86      3.87 o
   7  10   7      411.72      413.98      5.23 o
   8  10   7        8.08        7.30      1.36 o
   9  10   7        9.58       11.93      1.62 o
  10  10   7        0.00       -0.52      1.70 o
  11  10   7        2.53        2.37      2.13 o
  12  10   7        7.59        9.84      3.09 o
   1  11   7        2.01        1.32      0.92 o
   2  11   7      152.45      143.84      2.52 o
   3  11   7       11.57        8.23      1.11 o
   4  11   7        0.83        0.87      1.02 o
   5  11   7      332.68      325.81      4.20 o
   6  11   7      339.75      309.13      4.37 o
   7  11   7      146.73      142.57      3.89 o
   8  11   7        8.33        4.40      1.33 o
   9  11   7        8.98        8.43      1.66 o
  10  11   7        4.40        4.54      1.88 o
  11  11   7       54.62       76.92      5.97 o
  12  11   7        0.22       -0.24      3.80 o
   0  12   7       14.07        7.87      1.48 o
   1  12   7     1138.45     1083.86      9.11 o
   2  12   7        6.93        3.80      1.05 o
   3  12   7       85.21       74.20      2.03 o
   4  12   7      284.11      276.02      3.82 o
   5  12   7      338.01      314.48      4.44 o
   6  12   7        8.11        6.36      1.40 o
   7  12   7       23.12       22.71      1.75 o
   8  12   7        0.00        0.66      1.48 o
   9  12   7       11.77        9.35      1.93 o
  10  12   7       35.59       37.51      3.13 o
  11  12   7       10.81       15.04      2.86 o
   1  13   7        0.03       -1.00      1.18 o
   2  13   7       10.18       10.63      1.50 o
   3  13   7      102.69       78.86      2.23 o
   4  13   7        8.80       13.26      1.52 o
   5  13   7       44.82       33.69      1.93 o
   6  13   7        6.11       10.03      1.61 o
   7  13   7       98.13       84.08      3.32 o
   8  13   7        1.77        2.48      1.78 o
   9  13   7       31.92       38.61      2.78 o
  10  13   7        1.88       -1.19      2.35 o
  11  13   7        5.95        2.75      3.64 o
   0  14   7       35.77       31.08      2.96 o
   1  14   7       86.31       71.94      2.21 o
   2  14   7      255.32      236.88      3.82 o
   3  14   7      107.34      107.73      2.68 o
   4  14   7        2.15        2.07      1.32 o
   5  14   7        1.47        1.87      1.41 o
   6  14   7       41.18       36.84      2.21 o
   7  14   7       18.11       14.17      2.18 o
   8  14   7       24.83       20.33      2.40 o
   9  14   7       10.62       16.85      2.41 o
  10  14   7        7.42        5.69      2.89 o
   1  15   7       43.40       42.31      2.19 o
   2  15   7       20.91       22.30      1.72 o
   3  15   7       38.49       31.29      1.85 o
   4  15   7        0.42       -0.37      1.28 o
   5  15   7        4.01        6.69      1.96 o
   6  15   7       39.53       36.82      2.59 o
   7  15   7        3.56        3.84      1.87 o
   8  15   7        5.52        5.84      2.19 o
   9  15   7       16.16       27.59      2.78 o
  10  15   7        0.26       -0.37      4.13 o
   0  16   7       20.28       27.56      2.80 o
   1  16   7       53.29       51.79      2.29 o
   2  16   7        8.06        6.12      1.42 o
   3  16   7        8.56        7.86      1.42 o
   4  16   7        7.65       11.95      1.65 o
   5  16   7       66.84       68.06      2.81 o
   6  16   7        6.56        7.07      2.08 o
   7  16   7        1.47        0.48      2.61 o
   8  16   7        2.57        1.13      2.49 o
   9  16   7        1.61        1.54      2.78 o
   1  17   7       56.26       57.55      2.44 o
   2  17   7        0.52        0.28      1.44 o
   3  17   7        6.20        5.33      1.56 o
   4  17   7       10.34       10.30      1.72 o
   5  17   7        8.38        7.91      1.80 o
   6  17   7        6.45        6.38      2.15 o
   7  17   7        9.99       11.66      2.37 o
   8  17   7       23.62       24.83      3.14 o
   0  18   7       45.21       46.64      3.92 o
   1  18   7        8.39        6.73      1.70 o
   2  18   7       19.03       16.60      2.03 o
   3  18   7       17.54       25.29      2.24 o
   4  18   7       32.12       31.41      2.40 o
   5  18   7        0.33        1.44      1.90 o
   6  18   7        0.39       -1.91      2.06 o
   7  18   7        7.36       11.29      3.17 o
   1  19   7       16.17       14.54      2.02 o
   2  19   7       76.27       76.82      2.90 o
   3  19   7        0.58        1.38      1.83 o
   4  19   7        1.13       -1.76      1.88 o
   5  19   7        7.97        7.65      2.38 o
   6  19   7        1.10        1.58      4.45 o
   0  20   7        1.20       -0.89      2.47 o
   1  20   7        9.07       10.21      1.98 o
   2  20   7        7.78        6.21      2.03 o
   3  20   7        3.12        2.60      2.14 o
   4  20   7        8.22        1.51      3.60 o
   5  20   7        3.82        6.21      4.65 o
   1  21   7        0.21        0.48      2.26 o
   2  21   7        0.76        2.77      2.89 o
   0   0   8      129.53       98.97      2.95 o
   1   0   8     2458.80     2780.57     26.77 o
   2   0   8      729.55      585.90      6.65 o
   3   0   8     3644.55     4009.86     35.66 o
   4   0   8       40.93       34.14      2.21 o
   5   0   8     1337.31     1468.19     14.15 o
   6   0   8      697.12      714.04     14.29 o
   7   0   8        0.18        3.84      1.40 o
   8   0   8     1156.07     1137.28     13.99 o
   9   0   8      206.68      214.93      5.51 o
  10   0   8      312.79      346.84      8.40 o
  11   0   8     1421.11     1472.31     23.09 o
  12   0   8      293.79      280.12     12.86 o
  13   0   8       27.34       27.19      4.64 o
  14   0   8        4.59       13.88      6.58 o
   1   1   8       37.05       34.94      0.81 o
   2   1   8     3929.18     4262.91     27.67 o
   3   1   8     1699.96     1849.27     12.11 o
   4   1   8     2359.04     2388.74     15.47 o
   5   1   8      679.42      746.86      5.61 o
   6   1   8      947.47      955.66      8.78 o
   7   1   8        3.47        3.11      0.87 o
   8   1   8       73.21       79.42      2.09 o
   9   1   8      226.51      219.13      3.90 o
  10   1   8       51.04       82.65      3.35 o
  11   1   8       30.13       36.40      2.59 o
  12   1   8      104.72      111.15      3.93 o
  13   1   8        6.16        5.28      2.24 o
  14   1   8        0.44        0.37      4.13 o
   0   2   8     2591.32     2466.25     22.29 o
   1   2   8       83.38      114.18      1.73 o
   2   2   8     3844.50     4075.10     26.48 o
   3   2   8      501.35      511.85      3.98 o
   4   2   8      108.05      117.05      1.56 o
   5   2   8     1292.27     1476.37     10.42 o
   6   2   8     2183.78     2327.97     20.20 o
   7   2   8      722.09      681.91      5.96 o
   8   2   8      169.24      158.09      2.96 o
   9   2   8      775.51      762.68      8.89 o
  10   2   8       42.44       49.01      2.34 o
  11   2   8       41.82       44.97      2.70 o
  12   2   8       18.25       32.00      2.66 o
  13   2   8       39.20       38.68      3.00 o
  14   2   8       24.18       29.95      8.04 o
   1   3   8        0.88        1.29      0.43 o
   2   3   8       24.12       13.74      0.62 o
   3   3   8       60.20       31.26      0.80 o
   4   3   8       59.59       33.12      0.89 o
   5   3   8        3.03        9.20      1.18 o
   6   3   8     1604.29     1526.46     11.78 o
   7   3   8      218.78      219.42      2.90 o
   8   3   8     1306.76     1277.85     10.98 o
   9   3   8      729.87      711.82      7.96 o
  10   3   8       30.31       37.61      2.27 o
  11   3   8       64.95       60.51      2.95 o
  12   3   8       34.02       32.26      2.72 o
  13   3   8      165.98      184.42      5.02 o
  14   3   8       59.09       57.72      9.50 o
   0   4   8     9993.47    10904.74    101.21 o
   1   4   8     5049.04     5704.56     37.98 o
   2   4   8     1798.42     1769.64     11.64 o
   3   4   8      164.39      148.56      1.75 o
   4   4   8      250.89      240.55      2.56 o
   5   4   8       38.74       34.80      1.11 o
   6   4   8       30.56       27.95      1.19 o
   7   4   8      937.32      888.66      7.42 o
   8   4   8        4.20        5.46      1.29 o
   9   4   8        5.56        8.24      1.47 o
  10   4   8       22.51       26.72      2.11 o
  11   4   8       25.61       20.24      2.25 o
  12   4   8        2.08        6.16      2.09 o
  13   4   8       31.75       41.00      3.37 o
   1   5   8      370.66      312.93      3.04 o
   2   5   8      134.54      190.69      2.05 o
   3   5   8     2834.76     2828.58     18.84 o
   4   5   8     1021.28      926.26      7.00 o
   5   5   8      832.33      806.79      6.35 o
   6   5   8     1119.05     1065.27      8.75 o
   7   5   8      243.77      223.07      3.06 o
   8   5   8       21.07       24.68      1.65 o
   9   5   8      478.20      481.00      6.21 o
  10   5   8       30.21       25.73      2.03 o
  11   5   8       39.95       44.64      2.71 o
  12   5   8       40.26       53.61      3.06 o
  13   5   8        0.33        0.15      2.31 o
   0   6   8     3788.23     3763.99     33.76 o
   1   6   8     1725.63     1784.99     11.85 o
   2   6   8       38.43       30.73      0.95 o
   3   6   8      915.99      971.51      7.30 o
   4   6   8       61.93       55.15      1.32 o
   5   6   8      304.06      322.50      3.94 o
   6   6   8      482.96      450.95      4.49 o
   7   6   8      199.28      198.13      3.04 o
   8   6   8      482.19      456.75      5.28 o
   9   6   8      181.24      193.75      3.57 o
  10   6   8      171.71      166.94      3.82 o
  11   6   8        4.25        3.61      1.66 o
  12   6   8       26.76       29.77      2.87 o
  13   6   8        1.45        1.97      2.38 o
   1   7   8     3631.33     3936.12     25.01 o
   2   7   8      434.06      427.75      3.66 o
   3   7   8     1209.67     1216.80      8.92 o
   4   7   8     2329.51     2256.82     16.04 o
   5   7   8      304.16      298.61      3.35 o
   6   7   8       46.52       38.99      1.46 o
   7   7   8       38.50       30.74      1.55 o
   8   7   8      101.67      102.75      2.49 o
   9   7   8        4.61        4.41      1.36 o
  10   7   8       45.12       44.24      2.29 o
  11   7   8       87.06       83.18      3.09 o
  12   7   8        0.11        2.38      2.30 o
  13   7   8        0.01        2.49      2.85 o
   0   8   8     1047.52     1029.08     10.51 o
   1   8   8      382.04      371.81      3.56 o
   2   8   8      565.45      519.97      4.50 o
   3   8   8      596.33      616.31      5.21 o
   4   8   8      495.91      485.18      5.32 o
   5   8   8      133.13      128.22      2.23 o
   6   8   8      265.07      291.06      3.48 o
   7   8   8     1239.06     1277.64     11.19 o
   8   8   8       53.09       63.01      2.09 o
   9   8   8        9.70        9.35      1.48 o
  10   8   8      139.14      141.56      3.46 o
  11   8   8       29.37       26.30      2.63 o
  12   8   8        0.03        3.18      2.49 o
  13   8   8        0.88        5.95      5.09 o
   1   9   8       99.19       91.46      1.79 o
   2   9   8       52.70       74.76      1.75 o
   3   9   8      195.95      207.24      3.04 o
   4   9   8      182.38      181.10      2.59 o
   5   9   8       46.63       60.48      1.75 o
   6   9   8     1239.11     1238.91     10.32 o
   7   9   8      121.42      115.96      2.77 o
   8   9   8       10.51       10.55      1.45 o
   9   9   8        4.26        6.41      1.54 o
  10   9   8       29.13       33.03      2.12 o
  11   9   8       78.71       84.08      4.74 o
  12   9   8       67.74       79.81      4.22 o
   0  10   8      896.16      854.66     10.01 o
   1  10   8      731.53      727.73      6.80 o
   2  10   8     1820.80     1964.38     15.53 o
   3  10   8       12.26       13.98      1.19 o
   4  10   8      443.83      463.31      4.83 o
   5  10   8      661.00      632.86      6.72 o
   6  10   8       41.03       40.86      1.75 o
   7  10   8       20.14       24.70      1.76 o
   8  10   8       38.46       48.13      2.13 o
   9  10   8       25.15       20.56      2.01 o
  10  10   8       13.62       11.33      2.01 o
  11  10   8        5.76        5.50      2.37 o
  12  10   8        8.63       14.01      3.52 o
   1  11   8       72.86       68.02      2.28 o
   2  11   8        0.09       -1.02      1.07 o
   3  11   8        3.55        1.30      0.97 o
   4  11   8      584.13      545.67      5.54 o
   5  11   8      826.13      778.98      8.02 o
   6  11   8       38.95       44.36      2.03 o
   7  11   8        8.47        5.72      1.54 o
   8  11   8       58.94       61.96      2.39 o
   9  11   8       67.05       67.45      2.65 o
  10  11   8       20.50       22.61      2.36 o
  11  11   8       16.44       14.77      4.22 o
  12  11   8        4.63        8.77      7.31 o
   0  12   8      152.21      152.61      3.82 o
   1  12   8      479.14      474.51      5.46 o
   2  12   8       26.16       27.10      1.41 o
   3  12   8      191.54      182.71      3.42 o
   4  12   8      709.45      748.09      7.42 o
   5  12   8      130.77      135.25      2.96 o
   6  12   8      217.48      205.25      4.08 o
   7  12   8        1.47       -1.07      1.39 o
   8  12   8       26.54       26.90      2.08 o
   9  12   8       19.03       25.98      2.45 o
  10  12   8       15.14       17.14      2.71 o
  11  12   8        3.10        4.59      2.53 o
   1  13   8       31.06       30.74      1.91 o
   2  13   8     1153.95     1145.36     11.62 o
   3  13   8       91.58       92.33      2.48 o
   4  13   8       58.16       48.15      2.14 o
   5  13   8       50.23       41.84      2.06 o
   6  13   8        2.81        2.43      1.45 o
   7  13   8       10.36       10.48      1.71 o
   8  13   8        4.08        4.76      1.68 o
   9  13   8        9.97       15.09      2.15 o
  10  13   8        7.69       14.69      2.76 o
  11  13   8        0.42        4.02      4.65 o
   0  14   8      858.06      912.84     13.45 o
   1  14   8      197.75      187.25      3.62 o
   2  14   8      579.16      596.39      6.72 o
   3  14   8       31.88       24.94      1.75 o
   4  14   8        0.24       -1.08      1.28 o
   5  14   8        0.00        1.81      1.43 o
   6  14   8        4.18        4.21      1.99 o
   7  14   8        0.09        0.41      1.63 o
   8  14   8       64.16       67.18      3.35 o
   9  14   8        3.78        2.52      2.15 o
  10  14   8        0.62       -0.05      2.56 o
   1  15   8      117.09      101.93      2.84 o
   2  15   8       88.65       96.78      2.76 o
   3  15   8        0.03        0.77      1.30 o
   4  15   8        8.26       10.45      1.60 o
   5  15   8       20.54       26.42      2.18 o
   6  15   8       32.25       41.29      2.60 o
   7  15   8       40.62       41.35      2.93 o
   8  15   8        0.52        3.28      2.10 o
   9  15   8        2.84        2.84      2.29 o
   0  16   8      438.70      481.16      9.01 o
   1  16   8       10.93       14.73      2.09 o
   2  16   8       39.32       33.88      2.08 o
   3  16   8       61.85       55.37      2.37 o
   4  16   8       44.82       45.50      2.42 o
   5  16   8       16.08       17.71      2.18 o
   6  16   8        1.81        0.07      1.76 o
   7  16   8        0.02       -0.29      2.04 o
   8  16   8        0.46        0.70      2.10 o
   9  16   8        0.68        2.21      3.00 o
   1  17   8       19.28       22.31      2.17 o
   2  17   8        5.89       10.36      1.85 o
   3  17   8        0.88       -0.29      2.19 o
   4  17   8      100.58      105.97      3.37 o
   5  17   8        2.70        4.43      1.77 o
   6  17   8        6.87        5.24      2.21 o
   7  17   8        0.16        0.99      2.18 o
   8  17   8        0.76        2.62      3.09 o
   0  18   8       14.91       13.21      3.00 o
   1  18   8        6.64        6.99      1.75 o
   2  18   8       16.34       16.17      1.95 o
   3  18   8        1.05       -0.42      2.04 o
   4  18   8        0.15       -1.15      1.82 o
   5  18   8        4.49        5.58      3.00 o
   6  18   8        0.19        0.78      2.21 o
   7  18   8       29.65       39.96      4.36 o
   1  19   8        2.46        2.33      1.77 o
   2  19   8        9.17        8.98      2.03 o
   3  19   8       34.67       36.16      2.78 o
   4  19   8       16.75       23.43      2.66 o
   5  19   8        2.92        5.26      2.28 o
   6  19   8        2.28        2.84      4.37 o
   0  20   8        3.84        4.38      2.52 o
   1  20   8        1.42        0.50      1.80 o
   2  20   8        9.29       10.65      2.38 o
   3  20   8        2.81        1.12      2.41 o
   4  20   8        2.95       12.42      6.58 o
   1  21   8        0.78        0.88      2.82 o
   1   1   9     1909.11     2244.44     14.99 o
   2   1   9     2022.24     2374.56     16.48 o
   3   1   9      352.17      410.56      3.56 o
   4   1   9     1603.31     1808.08     12.01 o
   5   1   9      321.14      359.45      3.27 o
   6   1   9      514.77      501.96      4.46 o
   7   1   9      374.85      366.80      4.51 o
   8   1   9        2.69        3.77      1.30 o
   9   1   9       20.01       20.28      2.03 o
  10   1   9      409.13      376.90      6.29 o
  11   1   9        5.12        8.39      2.00 o
  12   1   9      293.33      277.71      6.18 o
  13   1   9      134.66      154.06      5.19 o
   0   2   9      119.29      122.86      2.08 o
   1   2   9     1552.44     1669.52     11.40 o
   2   2   9     1194.86     1403.42      9.80 o
   3   2   9     1061.69     1133.80      8.43 o
   4   2   9      448.68      441.63      3.68 o
   5   2   9     1060.70     1084.20      8.06 o
   6   2   9      202.73      224.22      2.92 o
   7   2   9      928.25      978.88      8.32 o
   8   2   9        4.44        0.69      1.33 o
   9   2   9       52.64       48.72      2.50 o
  10   2   9      177.30      194.89      5.54 o
  11   2   9       48.60       49.17      2.84 o
  12   2   9        0.24       -0.04      1.92 o
  13   2   9        8.35       17.71      2.60 o
   1   3   9       56.20       64.42      1.32 o
   2   3   9      754.06      852.10      6.35 o
   3   3   9     1329.32     1426.90      9.68 o
   4   3   9       65.03       67.22      1.37 o
   5   3   9      106.72      100.74      1.86 o
   6   3   9       72.14      105.89      2.09 o
   7   3   9      142.19      136.49      2.44 o
   8   3   9      619.90      639.78      7.21 o
   9   3   9       40.14       40.59      2.13 o
  10   3   9      127.16      129.62      3.73 o
  11   3   9      198.55      208.15      7.42 o
  12   3   9       42.89       47.01      2.96 o
  13   3   9        4.70        8.21      2.44 o
   0   4   9      777.95      929.66      9.27 o
   1   4   9      942.15      989.39      6.95 o
   2   4   9      451.32      413.06      3.43 o
   3   4   9       41.77       47.75      1.04 o
   4   4   9      157.83      177.16      2.19 o
   5   4   9       21.32       20.53      1.37 o
   6   4   9       44.98       42.43      1.64 o
   7   4   9       10.11       11.90      1.20 o
   8   4   9      521.51      501.60      5.90 o
   9   4   9        0.90        2.44      1.68 o
  10   4   9       43.99       34.16      2.78 o
  11   4   9        3.75        9.12      1.90 o
  12   4   9        5.18        6.35      2.10 o
  13   4   9       18.16       24.12      2.80 o
   1   5   9      408.26      435.85      3.78 o
   2   5   9        1.49        4.54      0.56 o
   3   5   9      805.24      837.32      6.38 o
   4   5   9       44.16       46.34      1.30 o
   5   5   9      218.85      212.24      2.97 o
   6   5   9      504.49      465.15      4.82 o
   7   5   9       10.66        7.30      1.19 o
   8   5   9      637.08      598.42      7.02 o
   9   5   9        1.91        1.73      1.45 o
  10   5   9        3.02        2.15      1.69 o
  11   5   9       28.80       22.34      2.33 o
  12   5   9        2.70        1.62      1.93 o
  13   5   9        7.08        8.48      2.60 o
   0   6   9      521.28      669.54      7.90 o
   1   6   9       34.91       38.53      1.06 o
   2   6   9      340.76      357.08      3.20 o
   3   6   9       18.49       22.00      0.94 o
   4   6   9       84.87       83.04      1.61 o
   5   6   9      231.67      213.69      2.77 o
   6   6   9      430.66      408.44      4.47 o
   7   6   9      884.99      890.21      8.28 o
   8   6   9        0.19        0.20      1.30 o
   9   6   9       38.97       38.55      1.89 o
  10   6   9        0.50        1.45      1.76 o
  11   6   9        3.23        8.31      2.21 o
  12   6   9        0.14        0.73      1.85 o
  13   6   9        0.04       -2.40      2.73 o
   1   7   9      533.97      575.93      4.63 o
   2   7   9      630.49      674.87      5.47 o
   3   7   9        8.46        7.42      0.83 o
   4   7   9       57.81       64.76      1.70 o
   5   7   9      329.77      313.94      3.72 o
   6   7   9      194.83      179.05      2.86 o
   7   7   9      561.27      566.64      6.06 o
   8   7   9      240.34      252.60      3.82 o
   9   7   9       18.23       17.72      1.62 o
  10   7   9       46.73       46.89      2.63 o
  11   7   9        4.55        4.43      2.52 o
  12   7   9        0.11        2.19      2.68 o
  13   7   9       38.03       43.50      6.72 o
   0   8   9     2956.71     3007.74     27.66 o
   1   8   9      234.69      225.52      3.02 o
   2   8   9      154.03      178.48      2.38 o
   3   8   9      765.94      786.24      6.33 o
   4   8   9      208.48      226.21      2.93 o
   5   8   9     1262.09     1178.15      9.77 o
   6   8   9      110.99       97.63      2.26 o
   7   8   9        0.50        0.11      1.18 o
   8   8   9       62.45       61.16      2.15 o
   9   8   9       74.43       81.29      2.64 o
  10   8   9       19.79       17.33      1.96 o
  11   8   9        0.00       -1.31      2.01 o
  12   8   9        8.40        7.82      2.73 o
   1   9   9       35.85       49.81      1.57 o
   2   9   9       87.63      117.05      2.17 o
   3   9   9      463.52      450.73      5.73 o
   4   9   9        2.87        1.06      0.97 o
   5   9   9     1165.30     1061.30      9.48 o
   6   9   9      282.93      264.02      5.08 o
   7   9   9        4.70        1.59      1.26 o
   8   9   9        8.17        9.54      1.49 o
   9   9   9       26.23       25.84      1.95 o
  10   9   9       43.52       45.34      2.49 o
  11   9   9       11.73       18.73      3.70 o
  12   9   9       44.11       42.62      3.71 o
   0  10   9      514.71      434.94      6.14 o
   1  10   9      459.43      432.45      4.54 o
   2  10   9      694.37      693.23      6.91 o
   3  10   9       47.80       43.03      1.52 o
   4  10   9      520.63      509.73      5.47 o
   5  10   9      545.98      517.93      5.98 o
   6  10   9       11.50       14.94      1.44 o
   7  10   9       29.99       21.21      1.77 o
   8  10   9       19.45       19.62      1.79 o
   9  10   9        1.32       -0.61      2.03 o
  10  10   9       11.79        9.82      2.03 o
  11  10   9       32.83       41.79      3.47 o
  12  10   9        1.01        8.54      4.89 o
   1  11   9      230.19      203.23      3.25 o
   2  11   9       11.32       11.73      1.23 o
   3  11   9      665.50      635.61      6.16 o
   4  11   9      642.05      600.90      6.30 o
   5  11   9        8.62        9.31      1.38 o
   6  11   9        1.57       -0.07      1.52 o
   7  11   9       28.99       23.76      1.83 o
   8  11   9        4.50        2.23      1.77 o
   9  11   9        0.01        0.00      1.75 o
  10  11   9       27.22       31.08      2.63 o
  11  11   9        0.08       -0.44      2.44 o
   0  12   9        0.06        0.08      1.43 o
   1  12   9      314.56      314.84      4.10 o
   2  12   9      181.71      190.08      3.04 o
   3  12   9      327.35      338.91      4.37 o
   4  12   9      259.24      240.96      4.13 o
   5  12   9        0.02       -1.19      1.19 o
   6  12   9       85.14       82.82      2.63 o
   7  12   9       16.36       15.20      1.80 o
   8  12   9       24.70       25.42      2.17 o
   9  12   9        0.04        0.58      1.67 o
  10  12   9       43.30       50.02      3.25 o
  11  12   9       27.61       35.71      5.49 o
   1  13   9      187.28      182.51      3.48 o
   2  13   9      300.67      317.93      4.28 o
   3  13   9      696.86      691.33      7.44 o
   4  13   9       33.65       35.16      1.95 o
   5  13   9      239.10      223.30      4.04 o
   6  13   9        0.36       -0.58      1.40 o
   7  13   9       23.91       24.92      2.10 o
   8  13   9       10.10       10.59      1.88 o
   9  13   9        0.68        1.69      1.91 o
  10  13   9        8.21       11.73      2.39 o
   0  14   9      191.51      178.76      5.08 o
   1  14   9       63.49       61.46      2.91 o
   2  14   9       36.89       35.65      1.89 o
   3  14   9       42.84       46.04      2.13 o
   4  14   9       21.63       25.20      1.94 o
   5  14   9      178.97      172.11      5.81 o
   6  14   9        7.88       10.85      1.82 o
   7  14   9        1.81        1.63      1.68 o
   8  14   9       94.48       91.24      3.81 o
   9  14   9        2.82        4.55      2.26 o
  10  14   9        4.80        2.58      3.09 o
   1  15   9       47.24       46.48      2.23 o
   2  15   9        0.86        1.93      1.51 o
   3  15   9       45.04       37.57      2.07 o
   4  15   9        0.36        0.30      1.46 o
   5  15   9       12.14       11.80      1.95 o
   6  15   9       23.26       28.83      2.40 o
   7  15   9        0.03        0.81      2.24 o
   8  15   9       21.28       26.12      2.75 o
   9  15   9        4.47        5.91      2.46 o
   0  16   9       61.69       68.01      3.69 o
   1  16   9       76.60       82.96      2.75 o
   2  16   9        2.84        3.57      1.70 o
   3  16   9       26.76       28.06      2.15 o
   4  16   9        0.42        0.50      1.52 o
   5  16   9        1.57        1.00      1.65 o
   6  16   9       56.72       56.53      3.01 o
   7  16   9       61.55       52.53      3.79 o
   8  16   9        7.63        9.86      2.44 o
   1  17   9      201.30      206.66      4.42 o
   2  17   9       30.90       30.50      2.29 o
   3  17   9       33.57       29.64      2.44 o
   4  17   9        1.60        0.56      1.77 o
   5  17   9        1.64       -1.74      1.74 o
   6  17   9       30.49       38.91      2.75 o
   7  17   9        3.47        4.10      2.21 o
   8  17   9       14.37       13.12      4.06 o
   0  18   9       29.91       37.96      3.82 o
   1  18   9        1.90        2.02      1.76 o
   2  18   9       18.73       18.49      2.13 o
   3  18   9       42.34       45.18      2.83 o
   4  18   9        0.17       -1.90      1.90 o
   5  18   9       20.26       23.83      3.46 o
   6  18   9        2.29        1.73      2.18 o
   1  19   9        1.80       -1.90      1.90 o
   2  19   9       26.13       28.41      2.67 o
   3  19   9        4.63        5.49      2.26 o
   4  19   9        0.78       -2.04      2.06 o
   5  19   9       11.22        5.48      4.75 o
   0  20   9        8.51       12.72      3.26 o
   1  20   9       27.96       33.38      2.76 o
   2  20   9        1.61        0.81      2.47 o
   3  20   9        0.54        0.00      4.01 o
   0   0  10     3457.15     3338.98     42.34 o
   1   0  10       79.92       50.07      1.67 o
   2   0  10      729.55      702.08      8.06 o
   3   0  10       99.93       95.28      2.37 o
   4   0  10      506.05      581.13      7.12 o
   5   0  10      255.93      261.16      4.62 o
   6   0  10      252.80      223.67      4.49 o
   7   0  10      724.29      676.91     11.87 o
   8   0  10      975.39      955.52     19.66 o
   9   0  10       38.78       37.60      3.29 o
  10   0  10        9.16       10.72      2.72 o
  11   0  10      387.99      383.28     12.86 o
  12   0  10      307.17      332.03     11.07 o
  13   0  10        2.41        4.12      3.18 o
   1   1  10      630.92      611.99      5.03 o
   2   1  10       69.91       68.44      1.39 o
   3   1  10       66.01       66.60      1.43 o
   4   1  10     2211.44     2130.90     15.20 o
   5   1  10        0.08        0.58      0.79 o
   6   1  10      876.63      868.21      8.18 o
   7   1  10      142.79      132.99      2.94 o
   8   1  10      644.75      576.09      6.75 o
   9   1  10        2.07        2.91      1.54 o
  10   1  10       80.19       91.16      3.25 o
  11   1  10       49.91       52.62      2.92 o
  12   1  10      224.30      246.70      5.51 o
  13   1  10        9.36        8.79      2.42 o
   0   2  10     8424.15     9123.71     85.39 o
   1   2  10        1.19        1.54      0.53 o
   2   2  10      725.73      754.15      5.77 o
   3   2  10       60.81       71.06      1.39 o
   4   2  10      279.42      252.11      2.86 o
   5   2  10      329.14      280.57      3.39 o
   6   2  10      861.88      853.68      7.77 o
   7   2  10       70.29       51.00      1.97 o
   8   2  10      105.52      112.47      2.77 o
   9   2  10        4.93        2.83      1.44 o
  10   2  10      189.18      195.37      4.48 o
  11   2  10       54.61       49.83      2.88 o
  12   2  10        0.02        1.99      1.92 o
  13   2  10       16.44       19.04      2.57 o
   1   3  10        0.65        0.99      0.51 o
   2   3  10      600.50      558.89      4.79 o
   3   3  10       20.22       19.28      0.86 o
   4   3  10      104.38       87.99      1.66 o
   5   3  10      230.60      249.83      3.16 o
   6   3  10      959.83      934.18      9.19 o
   7   3  10       35.58       32.31      1.53 o
   8   3  10       53.13       52.99      2.22 o
   9   3  10      106.69       93.25      3.68 o
  10   3  10        1.43       -0.17      1.64 o
  11   3  10        0.43       -1.62      1.62 o
  12   3  10        4.51        4.72      2.05 o
  13   3  10       19.86       27.50      2.73 o
   0   4  10      869.27      820.19      8.70 o
   1   4  10      110.63       99.10      1.54 o
   2   4  10     2208.77     2255.89     15.33 o
   3   4  10       80.98       75.00      1.57 o
   4   4  10        5.59        5.48      0.80 o
   5   4  10      348.69      327.28      3.54 o
   6   4  10        0.39       -0.92      0.92 o
   7   4  10        0.78       -1.08      1.08 o
   8   4  10      154.78      153.43      3.47 o
   9   4  10      110.60       92.09      2.95 o
  10   4  10       23.24       26.19      2.27 o
  11   4  10        1.36        3.06      1.81 o
  12   4  10       23.79       38.92      2.84 o
  13   4  10       20.17       19.58      2.85 o
   1   5  10      121.06      123.43      1.87 o
   2   5  10      371.82      349.83      3.32 o
   3   5  10      156.56      164.80      2.29 o
   4   5  10     2293.38     2362.87     18.90 o
   5   5  10      106.61      130.03      2.55 o
   6   5  10      393.83      358.73      4.12 o
   7   5  10        0.25       -1.26      1.26 o
   8   5  10        1.48        0.59      1.31 o
   9   5  10       74.63       69.33      2.63 o
  10   5  10       32.89       35.72      2.43 o
  11   5  10        4.31        1.35      1.84 o
  12   5  10       36.38       39.23      2.89 o
  13   5  10       19.40       18.02      5.41 o
   0   6  10     1808.41     1796.80     17.09 o
   1   6  10       19.29       12.84      0.84 o
   2   6  10      315.17      307.00      3.37 o
   3   6  10      337.32      313.46      3.67 o
   4   6  10        3.03        4.06      0.84 o
   5   6  10        3.41        0.75      0.88 o
   6   6  10      492.30      468.22      4.93 o
   7   6  10      127.37      117.69      2.77 o
   8   6  10      103.80       89.69      2.80 o
   9   6  10        2.17        4.05      1.55 o
  10   6  10      126.91      117.60      3.67 o
  11   6  10        6.31        7.81      1.97 o
  12   6  10       18.35       26.78      2.61 o
  13   6  10        8.23        3.42      4.89 o
   1   7  10      236.60      234.75      4.27 o
   2   7  10       82.46       71.26      2.20 o
   3   7  10      111.29      109.36      1.96 o
   4   7  10      942.04      905.79      7.47 o
   5   7  10        8.05        6.81      1.07 o
   6   7  10      868.20      833.94      7.60 o
   7   7  10        7.12        6.50      1.27 o
   8   7  10        6.42        1.89      1.30 o
   9   7  10       79.18       68.42      2.50 o
  10   7  10       12.17       17.05      1.97 o
  11   7  10        0.36        3.02      1.84 o
  12   7  10       27.90       36.93      3.17 o
   0   8  10     3470.23     3518.07     34.38 o
   1   8  10       29.85       32.67      1.24 o
   2   8  10     2555.20     2463.63     18.21 o
   3   8  10       41.86       46.84      1.50 o
   4   8  10      183.47      160.67      2.51 o
   5   8  10       64.59       55.13      1.71 o
   6   8  10      223.29      226.84      3.49 o
   7   8  10      425.92      390.72      5.10 o
   8   8  10      219.65      228.97      4.08 o
   9   8  10       30.99       34.80      2.17 o
  10   8  10      176.30      165.75      4.24 o
  11   8  10        2.84        0.51      2.08 o
  12   8  10       12.31       20.78      3.22 o
   1   9  10      125.29      108.34      2.26 o
   2   9  10      781.32      811.90      7.76 o
   3   9  10      134.75      140.06      2.71 o
   4   9  10      298.26      260.86      3.63 o
   5   9  10        0.09       -0.95      1.11 o
   6   9  10      823.94      793.38      7.76 o
   7   9  10       33.68       31.99      1.81 o
   8   9  10        0.85        0.46      1.32 o
   9   9  10       67.83       61.78      2.67 o
  10   9  10        8.65       15.64      2.00 o
  11   9  10        0.03        0.29      2.18 o
  12   9  10       12.77       17.01      4.35 o
   0  10  10      510.27      465.52      7.09 o
   1  10  10      194.99      198.87      3.08 o
   2  10  10      381.24      381.13      4.47 o
   3  10  10      435.62      432.47      4.95 o
   4  10  10      175.40      164.73      2.96 o
   5  10  10      130.75      130.51      2.89 o
   6  10  10        0.09       -0.02      1.15 o
   7  10  10       40.68       38.03      2.05 o
   8  10  10      206.96      223.76      4.45 o
   9  10  10       67.54       58.99      2.85 o
  10  10  10       61.36       69.65      3.20 o
  11  10  10       38.96       38.68      3.85 o
   1  11  10        3.39        4.55      1.21 o
   2  11  10     1043.18     1065.98      9.54 o
   3  11  10       25.41       26.60      1.55 o
   4  11  10      638.57      667.88      7.20 o
   5  11  10        1.15       -1.36      1.36 o
   6  11  10        2.31       -0.63      1.23 o
   7  11  10        0.21        0.31      1.35 o
   8  11  10       11.95       18.94      1.88 o
   9  11  10       16.16       10.31      2.01 o
  10  11  10        5.54        9.12      2.34 o
  11  11  10        6.78        6.13      3.37 o
   0  12  10        5.38        1.59      1.57 o
   1  12  10      276.34      250.37      3.78 o
   2  12  10       14.18       16.47      1.47 o
   3  12  10       69.96       64.15      2.08 o
   4  12  10       61.29       52.66      2.04 o
   5  12  10       21.51       15.78      1.55 o
   6  12  10        6.86        7.86      1.51 o
   7  12  10       85.16       86.40      2.79 o
   8  12  10      185.47      181.78      4.24 o
   9  12  10       22.46       28.66      2.70 o
  10  12  10       24.91       27.26      3.08 o
  11  12  10        9.99       15.38      6.94 o
   1  13  10       90.42       94.24      2.63 o
   2  13  10        0.35       -0.42      1.24 o
   3  13  10       58.40       54.71      2.11 o
   4  13  10       62.14       76.00      2.90 o
   5  13  10       42.73       42.56      2.26 o
   6  13  10       11.87       17.78      2.07 o
   7  13  10       19.82       19.96      2.08 o
   8  13  10        8.32       11.24      1.90 o
   9  13  10       12.35       18.36      2.85 o
  10  13  10        0.00        2.28      2.61 o
   0  14  10      262.69      268.66      7.03 o
   1  14  10      115.65      129.95      3.32 o
   2  14  10       29.68       36.29      2.28 o
   3  14  10        5.43        7.06      1.50 o
   4  14  10        1.62        1.84      1.51 o
   5  14  10       32.09       37.13      2.25 o
   6  14  10       18.16       16.02      1.98 o
   7  14  10       36.30       33.63      2.50 o
   8  14  10        2.48        4.94      1.93 o
   9  14  10       27.71       23.59      2.87 o
   1  15  10      393.91      408.78      8.25 o
   2  15  10       30.55       35.00      2.14 o
   3  15  10       21.54       23.31      2.02 o
   4  15  10       36.64       43.18      2.40 o
   5  15  10        7.86        6.11      1.82 o
   6  15  10       26.51       29.24      2.36 o
   7  15  10       66.77       60.61      3.06 o
   8  15  10       16.19       20.49      2.65 o
   9  15  10        5.70        5.92      3.16 o
   0  16  10       19.47       20.12      3.18 o
   1  16  10       13.03       14.89      2.05 o
   2  16  10       49.78       49.00      2.51 o
   3  16  10        1.05        2.05      1.71 o
   4  16  10      131.83      122.97      3.53 o
   5  16  10        0.62       -0.98      1.65 o
   6  16  10        0.09        1.69      1.90 o
   7  16  10        8.23        7.31      2.13 o
   8  16  10       61.73       81.41      4.62 o
   1  17  10       38.06       31.24      2.43 o
   2  17  10      169.60      176.25      4.85 o
   3  17  10       29.78       34.69      2.57 o
   4  17  10       93.79      104.29      3.65 o
   5  17  10        0.21       -0.16      1.85 o
   6  17  10       15.28       17.09      2.44 o
   7  17  10       16.88       20.36      3.73 o
   0  18  10       12.91       18.61      3.37 o
   1  18  10       59.30       61.32      3.76 o
   2  18  10        7.86        7.75      2.00 o
   3  18  10        0.31        0.99      2.31 o
   4  18  10       29.30       31.11      2.70 o
   5  18  10       24.31       25.92      2.83 o
   6  18  10       13.92       16.16      4.18 o
   1  19  10       26.50       27.57      2.67 o
   2  19  10        1.09        8.46      2.43 o
   3  19  10       34.08       29.81      2.90 o
   4  19  10       22.18       28.56      4.49 o
   5  19  10       20.46       26.26      5.92 o
   0  20  10        7.11       11.15      3.16 o
   1  20  10        7.93       11.45      2.77 o
   2  20  10       15.49       21.27      4.35 o
   1   1  11       12.77       10.84      0.86 o
   2   1  11      303.42      308.78      3.19 o
   3   1  11      266.10      276.57      3.02 o
   4   1  11      352.27      309.88      5.83 o
   5   1  11       13.50       14.38      1.08 o
   6   1  11       29.89       27.60      1.63 o
   7   1  11      145.27      130.86      2.95 o
   8   1  11       14.24        9.74      1.46 o
   9   1  11        3.52        2.74      1.52 o
  10   1  11       15.91       23.07      2.22 o
  11   1  11        0.27       -0.35      1.83 o
  12   1  11       15.98       25.89      2.61 o
  13   1  11        1.34        2.68      2.85 o
   0   2  11     6737.61     7166.16     67.56 o
   1   2  11        1.77        4.73      0.71 o
   2   2  11       83.64      104.89      2.08 o
   3   2  11       72.15       85.77      1.66 o
   4   2  11        4.75        8.34      0.93 o
   5   2  11      649.54      691.71      6.31 o
   6   2  11      699.95      710.99      6.88 o
   7   2  11      194.26      190.22      3.50 o
   8   2  11       14.29       15.06      1.58 o
   9   2  11       31.37       34.69      2.10 o
  10   2  11        0.06        1.71      1.65 o
  11   2  11       20.28       11.91      2.16 o
  12   2  11        3.82        6.55      2.15 o
  13   2  11       32.46       30.49      3.69 o
   1   3  11       27.56       26.80      0.93 o
   2   3  11      114.36      128.57      1.94 o
   3   3  11       69.62       59.87      1.53 o
   4   3  11     1056.31     1033.96      9.69 o
   5   3  11       33.29       24.31      1.27 o
   6   3  11       16.11       21.43      1.36 o
   7   3  11       32.17       28.10      1.58 o
   8   3  11       32.79       39.02      2.10 o
   9   3  11       26.07       22.17      1.96 o
  10   3  11        6.38        8.41      1.85 o
  11   3  11        5.39        5.51      2.00 o
  12   3  11        3.54        5.35      2.22 o
  13   3  11       16.27       19.98      3.89 o
   0   4  11      651.11      665.13      7.89 o
   1   4  11      130.17      122.36      1.80 o
   2   4  11       90.18       84.70      1.49 o
   3   4  11       28.18       23.07      1.11 o
   4   4  11      126.98      123.68      2.29 o
   5   4  11       13.13       11.59      1.08 o
   6   4  11        4.02        3.45      1.08 o
   7   4  11        6.79        6.93      1.23 o
   8   4  11        0.55        1.84      1.34 o
   9   4  11       60.89       57.25      2.45 o
  10   4  11       22.34       22.41      2.23 o
  11   4  11        1.29        3.56      1.92 o
  12   4  11       29.03       40.98      2.95 o
  13   4  11        3.17        1.83      5.48 o
   1   5  11      579.08      559.62      4.74 o
   2   5  11      521.06      496.06      4.54 o
   3   5  11        5.76        6.10      0.82 o
   4   5  11      155.89      129.15      2.37 o
   5   5  11        4.42        2.01      0.95 o
   6   5  11       19.16       16.10      1.30 o
   7   5  11       27.54       22.81      1.47 o
   8   5  11       10.51       11.55      1.60 o
   9   5  11        1.02        1.80      1.52 o
  10   5  11       14.07       16.35      2.13 o
  11   5  11       16.14       22.10      2.42 o
  12   5  11       22.37       27.71      2.74 o
   0   6  11     1094.42     1121.12     13.61 o
   1   6  11        7.06       11.00      0.84 o
   2   6  11      111.36      109.18      2.09 o
   3   6  11        1.97        1.49      0.81 o
   4   6  11       99.23       76.22      1.97 o
   5   6  11        0.83       -0.20      1.00 o
   6   6  11       23.68       24.98      1.51 o
   7   6  11      283.12      253.02      3.72 o
   8   6  11      199.16      206.21      4.55 o
   9   6  11       20.93       18.47      1.88 o
  10   6  11        0.18        0.72      1.86 o
  11   6  11       22.84       19.36      2.39 o
  12   6  11       12.50       15.71      2.42 o
   1   7  11      405.91      413.73      4.91 o
   2   7  11        7.18        5.45      0.89 o
   3   7  11      522.44      489.68      4.88 o
   4   7  11      432.08      410.51      4.41 o
   5   7  11       27.81       24.91      1.41 o
   6   7  11       72.46       69.63      2.57 o
   7   7  11       20.09       20.08      1.52 o
   8   7  11        1.48        2.14      1.51 o
   9   7  11       50.52       41.61      2.31 o
  10   7  11       15.58       11.42      1.99 o
  11   7  11        7.69        8.49      2.27 o
  12   7  11        5.61        8.08      2.49 o
   0   8  11      934.47      909.68     10.52 o
   1   8  11      143.35      119.56      3.23 o
   2   8  11      233.52      223.12      3.25 o
   3   8  11       15.62        9.11      1.09 o
   4   8  11       30.91       28.75      1.40 o
   5   8  11       12.88       19.50      1.41 o
   6   8  11        0.45        0.73      1.15 o
   7   8  11        0.01        1.63      1.29 o
   8   8  11       12.30       18.15      1.74 o
   9   8  11       48.32       39.47      3.59 o
  10   8  11       35.46       38.25      2.60 o
  11   8  11        7.67        8.85      2.35 o
  12   8  11       12.84       19.73      4.49 o
   1   9  11       52.98       59.02      1.89 o
   2   9  11      418.99      403.62      5.11 o
   3   9  11       15.72       14.84      1.26 o
   4   9  11       37.56       40.25      1.70 o
   5   9  11        2.39        1.31      1.17 o
   6   9  11      121.90      118.01      2.90 o
   7   9  11       13.80        4.67      1.51 o
   8   9  11       26.87       28.26      2.11 o
   9   9  11        6.72        5.24      1.80 o
  10   9  11       26.34       22.60      2.76 o
  11   9  11       50.32       57.38      3.82 o
   0  10  11      898.97      850.76     15.89 o
   1  10  11      341.40      307.34      4.15 o
   2  10  11      140.80      140.04      2.77 o
   3  10  11        0.40        0.24      1.07 o
   4  10  11      436.45      427.05      5.04 o
   5  10  11      307.72      303.01      4.38 o
   6  10  11      203.15      187.04      3.67 o
   7  10  11        0.66        1.12      1.45 o
   8  10  11       27.51       18.20      1.95 o
   9  10  11        2.60        3.42      1.83 o
  10  10  11       13.65       22.20      2.39 o
  11  10  11       26.34       28.28      3.50 o
   1  11  11       44.46       38.00      1.87 o
   2  11  11      592.64      584.38      6.48 o
   3  11  11       17.37       23.03      1.56 o
   4  11  11       38.16       38.33      1.85 o
   5  11  11       98.70       88.73      2.47 o
   6  11  11       12.62        8.98      1.53 o
   7  11  11       17.85       15.61      1.91 o
   8  11  11       43.48       46.83      2.47 o
   9  11  11        8.91       13.67      2.12 o
  10  11  11       29.75       22.39      2.50 o
  11  11  11        2.37        3.30      4.22 o
   0  12  11      179.54      191.72      5.02 o
   1  12  11        0.21       -0.05      1.20 o
   2  12  11       79.07       59.23      2.05 o
   3  12  11        8.58       12.82      1.37 o
   4  12  11       46.29       47.84      2.00 o
   5  12  11      115.95      131.89      3.03 o
   6  12  11        1.44       -0.58      1.33 o
   7  12  11      120.45      119.82      3.45 o
   8  12  11      102.93       90.95      3.22 o
   9  12  11        0.03       -1.93      1.93 o
  10  12  11        7.37        7.78      2.62 o
   1  13  11       45.50       44.64      2.05 o
   2  13  11       10.46       11.85      1.57 o
   3  13  11       78.52       86.34      2.49 o
   4  13  11       19.02       17.46      1.79 o
   5  13  11        0.15        1.07      1.38 o
   6  13  11       96.07       96.32      3.22 o
   7  13  11       30.29       27.49      2.30 o
   8  13  11        2.24        1.68      1.85 o
   9  13  11       17.83       19.67      2.61 o
  10  13  11        0.33        3.60      2.89 o
   0  14  11      278.68      269.57      7.18 o
   1  14  11      101.57       92.27      3.16 o
   2  14  11       27.09       36.10      2.31 o
   3  14  11        4.05        7.62      1.57 o
   4  14  11        0.12       -1.45      1.45 o
   5  14  11        5.69        7.26      1.95 o
   6  14  11        2.89       -0.38      1.66 o
   7  14  11        2.05        0.39      1.90 o
   8  14  11        0.20       -1.95      1.95 o
   9  14  11       21.72       17.15      2.74 o
   1  15  11        0.00       -1.34      1.59 o
   2  15  11       71.35       69.77      2.90 o
   3  15  11        2.65        2.61      1.90 o
   4  15  11      118.02      123.98      3.73 o
   5  15  11        0.01       -1.65      1.65 o
   6  15  11        2.43        3.16      1.91 o
   7  15  11        5.57        0.22      2.10 o
   8  15  11        4.91        5.72      2.21 o
   0  16  11       56.49       62.13      4.19 o
   1  16  11      122.87      130.86      3.86 o
   2  16  11       73.99       72.36      3.18 o
   3  16  11        2.66        4.76      2.17 o
   4  16  11       20.21       20.06      2.62 o
   5  16  11        4.49        1.98      2.01 o
   6  16  11        2.33        0.33      1.92 o
   7  16  11        6.16        9.21      2.43 o
   8  16  11      142.21      169.86     17.53 o
   1  17  11       42.95       49.88      3.37 o
   2  17  11       14.46       15.19      2.25 o
   3  17  11        8.25       12.85      2.40 o
   4  17  11       38.77       50.52      3.27 o
   5  17  11       12.36       11.32      2.61 o
   6  17  11       21.69       17.77      2.62 o
   7  17  11       33.08       46.53      6.20 o
   0  18  11      282.75      292.98     10.33 o
   1  18  11        0.75        2.18      1.98 o
   2  18  11       32.94       35.36      2.90 o
   3  18  11        6.69        3.00      2.19 o
   4  18  11        3.09        1.80      2.24 o
   5  18  11        6.66        0.73      4.13 o
   1  19  11       60.65       62.68      3.29 o
   2  19  11       19.28       24.66      2.86 o
   3  19  11        9.89        6.33      3.37 o
   4  19  11       66.46       81.09     10.23 o
   0   0  12     3531.98     3610.18     53.98 o
   1   0  12     2115.51     2195.27     24.00 o
   2   0  12     3032.96     3149.34     30.95 o
   3   0  12     1671.50     1705.99     36.64 o
   4   0  12       19.66       22.89      1.67 o
   5   0  12     1170.17     1161.09     14.15 o
   6   0  12      399.31      391.96      9.86 o
   7   0  12      563.29      603.72      9.85 o
   8   0  12      249.72      225.06      6.73 o
   9   0  12       11.71       19.64      2.89 o
  10   0  12       60.04       42.53      3.82 o
  11   0  12        3.59        3.98      2.82 o
  12   0  12       14.54        8.94      3.09 o
   1   1  12       73.63       61.11      1.68 o
   2   1  12      823.39      835.77      7.00 o
   3   1  12      722.04      677.08      7.04 o
   4   1  12     1236.74     1155.94      9.74 o
   5   1  12      704.20      713.31      7.13 o
   6   1  12      818.43      775.97      7.76 o
   7   1  12        0.71        2.32      1.22 o
   8   1  12       46.21       49.02      2.15 o
   9   1  12       11.06        9.55      1.79 o
  10   1  12       54.73       55.81      2.90 o
  11   1  12       35.10       45.94      2.85 o
  12   1  12       45.65       50.45      3.24 o
  13   1  12        5.62       14.61      6.58 o
   0   2  12     2835.40     2986.68     31.91 o
   1   2  12     1383.76     1349.71     10.55 o
   2   2  12     1393.45     1340.31     19.19 o
   3   2  12      248.35      234.95      2.82 o
   4   2  12      231.76      228.67      3.73 o
   5   2  12      196.61      182.15      3.24 o
   6   2  12      214.13      219.71      3.72 o
   7   2  12       50.61       52.17      2.06 o
   8   2  12       77.15       70.48      2.43 o
   9   2  12       91.70      106.15      3.15 o
  10   2  12       41.47       33.44      2.47 o
  11   2  12        8.43        8.74      2.04 o
  12   2  12        8.82        7.95      2.29 o
   1   3  12        0.20        0.65      0.75 o
   2   3  12      206.23      204.88      3.06 o
   3   3  12      286.85      277.25      3.69 o
   4   3  12       96.09      100.68      2.03 o
   5   3  12      386.18      362.30      4.11 o
   6   3  12      807.59      760.23      9.04 o
   7   3  12        2.83        1.62      1.27 o
   8   3  12       87.14       93.39      2.74 o
   9   3  12       65.28       57.28      2.53 o
  10   3  12      101.20      113.62      3.63 o
  11   3  12       40.53       45.02      2.92 o
  12   3  12       38.49       52.38      3.26 o
   0   4  12      247.91      194.17      4.81 o
   1   4  12      174.53      139.38      2.17 o
   2   4  12       69.19       77.66      1.95 o
   3   4  12        6.20        3.50      0.90 o
   4   4  12       28.24       25.30      1.27 o
   5   4  12       97.51      101.51      2.21 o
   6   4  12       88.70       96.79      2.33 o
   7   4  12      267.06      277.68      4.14 o
   8   4  12      139.04      142.03      3.42 o
   9   4  12      203.47      202.91      4.25 o
  10   4  12       54.45       63.72      3.05 o
  11   4  12       67.61       69.57      3.37 o
  12   4  12        0.21        4.58      2.09 o
   1   5  12      282.46      286.20      3.61 o
   2   5  12       48.39       44.07      1.45 o
   3   5  12      531.96      479.95      4.81 o
   4   5  12     1077.64     1013.85      8.62 o
   5   5  12       49.89       61.14      1.74 o
   6   5  12        9.37        6.05      1.20 o
   7   5  12      432.72      439.39      5.20 o
   8   5  12       17.82       20.40      2.01 o
   9   5  12       12.40       13.29      1.82 o
  10   5  12        5.31        7.01      2.00 o
  11   5  12        2.05        2.61      1.90 o
  12   5  12       20.19       18.94      2.55 o
   0   6  12      261.33      219.45      3.89 o
   1   6  12       10.33        7.05      0.91 o
   2   6  12      151.41      143.72      2.48 o
   3   6  12      339.08      301.20      3.65 o
   4   6  12       49.44       53.06      1.67 o
   5   6  12        8.00        8.91      1.23 o
   6   6  12       64.86       51.03      2.01 o
   7   6  12       41.18       46.71      1.86 o
   8   6  12      190.02      182.37      3.88 o
   9   6  12       70.42       85.47      3.03 o
  10   6  12       19.99       25.43      2.22 o
  11   6  12       57.92       62.97      3.24 o
  12   6  12       12.96       22.17      3.03 o
   1   7  12      800.98      795.08      6.98 o
   2   7  12       30.13       29.28      1.45 o
   3   7  12       53.25       58.23      1.80 o
   4   7  12      257.52      232.92      3.24 o
   5   7  12       20.58       22.42      1.45 o
   6   7  12      211.60      201.95      3.35 o
   7   7  12       89.48      101.49      2.57 o
   8   7  12      115.88      114.89      3.42 o
   9   7  12      102.14      113.71      5.30 o
  10   7  12        0.74        2.49      1.80 o
  11   7  12        0.07        1.66      2.18 o
  12   7  12       44.14       53.41      6.73 o
   0   8  12     1247.11     1249.21     15.04 o
   1   8  12        7.83        4.31      1.04 o
   2   8  12      292.33      300.99      3.82 o
   3   8  12      145.88      143.12      2.82 o
   4   8  12       44.17       32.90      1.75 o
   5   8  12       17.17       16.22      1.46 o
   6   8  12       69.71       61.79      2.15 o
   7   8  12       56.27       59.36      2.45 o
   8   8  12       95.59       87.62      2.76 o
   9   8  12       38.22       40.74      2.63 o
  10   8  12        6.95        6.17      2.00 o
  11   8  12       11.77       21.10      2.75 o
   1   9  12       63.77       63.99      1.96 o
   2   9  12      306.93      290.98      4.02 o
   3   9  12      187.36      194.94      3.45 o
   4   9  12      105.02       89.07      2.66 o
   5   9  12       11.90       18.48      1.60 o
   6   9  12       51.26       48.27      2.12 o
   7   9  12       16.06       16.35      1.87 o
   8   9  12       70.26       65.58      2.71 o
   9   9  12       17.86       21.39      2.38 o
  10   9  12       10.50       13.52      2.46 o
  11   9  12        0.37        1.54      2.52 o
   0  10  12      191.85      199.29      9.37 o
   1  10  12        0.07       -1.14      1.14 o
   2  10  12        1.73        0.16      1.11 o
   3  10  12        0.04        0.63      1.08 o
   4  10  12       96.39       87.12      2.74 o
   5  10  12        0.08       -1.19      1.19 o
   6  10  12        4.96        8.13      2.10 o
   7  10  12        0.14       -1.45      1.45 o
   8  10  12      118.47      113.96      3.45 o
   9  10  12        0.30       -0.82      1.73 o
  10  10  12       33.17       37.91      3.43 o
  11  10  12       60.44       74.00      5.09 o
   1  11  12        4.99        5.91      1.32 o
   2  11  12      129.03      125.94      2.77 o
   3  11  12       16.17       16.08      1.49 o
   4  11  12      324.76      345.70      5.34 o
   5  11  12      169.95      163.53      3.48 o
   6  11  12        3.38        4.33      1.47 o
   7  11  12       33.85       26.59      2.15 o
   8  11  12       36.20       30.12      2.33 o
   9  11  12        0.00       -1.85      1.85 o
  10  11  12       11.33       15.29      2.90 o
   0  12  12       17.70       16.53      2.18 o
   1  12  12      222.38      210.50      3.85 o
   2  12  12       21.77       25.59      1.77 o
   3  12  12        0.73       -0.20      1.24 o
   4  12  12        0.00       -1.29      1.29 o
   5  12  12       57.37       52.78      2.42 o
   6  12  12       27.44       27.96      2.12 o
   7  12  12        6.99       12.93      1.92 o
   8  12  12       13.20       14.77      2.06 o
   9  12  12       20.35       24.02      2.69 o
  10  12  12       60.10       65.46      4.14 o
   1  13  12       11.03       12.19      1.60 o
   2  13  12      108.09      111.41      2.94 o
   3  13  12        1.73        0.44      1.37 o
   4  13  12       65.44       71.64      3.45 o
   5  13  12       59.28       53.32      2.72 o
   6  13  12       13.22       21.37      2.40 o
   7  13  12       25.35       26.99      2.45 o
   8  13  12        1.54        6.06      2.06 o
   9  13  12       44.25       45.82      3.24 o
   0  14  12        3.51        7.78      2.35 o
   1  14  12       48.27       60.79      2.70 o
   2  14  12      149.52      153.55      3.96 o
   3  14  12       48.78       56.04      3.17 o
   4  14  12        6.03        7.69      1.74 o
   5  14  12        3.00        2.86      2.52 o
   6  14  12      120.60      108.70      4.62 o
   7  14  12       31.18       40.74      3.54 o
   8  14  12       52.95       58.24      3.66 o
   9  14  12       24.18       35.35      4.60 o
   1  15  12        5.07        3.76      1.73 o
   2  15  12      141.30      132.97      3.80 o
   3  15  12      123.65      122.62      4.02 o
   4  15  12       29.28       30.92      2.58 o
   5  15  12       48.78       59.49      3.18 o
   6  15  12       63.75       65.13      3.67 o
   7  15  12        0.00       -2.11      2.11 o
   8  15  12        1.22        0.30      3.70 o
   0  16  12      147.99      161.52      5.93 o
   1  16  12        7.82       13.44      2.11 o
   2  16  12        9.10        7.28      2.03 o
   3  16  12        5.73        5.09      2.17 o
   4  16  12        8.55       10.25      2.28 o
   5  16  12       10.29       15.22      2.92 o
   6  16  12        1.28       -1.63      2.27 o
   7  16  12       16.11       16.88      3.46 o
   1  17  12        0.11       -0.55      1.89 o
   2  17  12        0.01        1.47      1.89 o
   3  17  12        8.23        9.47      2.38 o
   4  17  12      163.66      191.27      7.84 o
   5  17  12        1.43       -2.72      2.72 o
   6  17  12       13.61       13.15      3.80 o
   0  18  12        3.38        6.05      3.00 o
   1  18  12      111.96      120.91      4.35 o
   2  18  12       34.25       31.67      2.94 o
   3  18  12       62.50       67.65      3.66 o
   4  18  12        0.01        1.88      3.50 o
   1  19  12        0.00        0.66      2.44 o
   2  19  12       86.44       98.73      8.93 o
   1   1  13      653.63      632.53      6.71 o
   2   1  13      149.93      130.15      2.74 o
   3   1  13        0.77        1.90      0.88 o
   4   1  13        1.26        0.40      0.90 o
   5   1  13      133.54      137.73      2.64 o
   6   1  13      301.52      284.53      4.15 o
   7   1  13      160.92      140.15      3.13 o
   8   1  13       33.21       36.87      2.03 o
   9   1  13       47.21       33.59      2.17 o
  10   1  13        6.56       10.00      2.00 o
  11   1  13        5.15        9.10      2.14 o
  12   1  13        0.45       -0.37      2.45 o
   0   2  13      442.09      418.72      6.39 o
   1   2  13     1419.53     1437.09     12.37 o
   2   2  13       25.85       28.12      1.38 o
   3   2  13        8.18        7.15      1.05 o
   4   2  13       95.20       95.73      2.14 o
   5   2  13       22.32       30.58      1.55 o
   6   2  13      245.38      224.42      4.14 o
   7   2  13      373.09      351.95      5.04 o
   8   2  13        5.53        5.71      1.50 o
   9   2  13       18.17       16.51      1.88 o
  10   2  13        6.84        4.36      1.78 o
  11   2  13        0.43       -1.83      1.83 o
  12   2  13        0.06        1.01      2.08 o
   1   3  13      249.02      228.99      3.14 o
   2   3  13      312.30      294.34      3.69 o
   3   3  13      194.91      184.28      2.93 o
   4   3  13      221.52      206.97      3.15 o
   5   3  13      124.00       89.89      2.10 o
   6   3  13        0.26       -0.08      1.15 o
   7   3  13       18.91       18.38      1.63 o
   8   3  13       49.07       45.29      2.15 o
   9   3  13        1.61        2.30      1.51 o
  10   3  13       12.08       20.41      2.28 o
  11   3  13        2.39        0.25      1.87 o
  12   3  13        6.79        6.63      2.27 o
   0   4  13      125.93      110.23      3.13 o
   1   4  13      105.65       82.47      1.95 o
   2   4  13       20.50       20.96      1.25 o
   3   4  13      124.37      124.03      2.62 o
   4   4  13      108.00      106.15      2.34 o
   5   4  13        0.10        0.00      1.02 o
   6   4  13      100.76      104.61      2.50 o
   7   4  13        9.68        7.34      1.37 o
   8   4  13       81.33       83.58      2.86 o
   9   4  13        3.85        1.97      2.05 o
  10   4  13      112.76      128.13      5.80 o
  11   4  13       21.15       19.32      2.39 o
  12   4  13        2.97        5.44      2.90 o
   1   5  13      368.03      324.98      4.20 o
   2   5  13        2.70        6.20      1.03 o
   3   5  13      101.80       86.31      2.16 o
   4   5  13        0.98       -1.02      1.02 o
   5   5  13      306.99      277.83      3.63 o
   6   5  13      182.57      175.37      3.13 o
   7   5  13       11.90       14.30      1.46 o
   8   5  13        9.65       10.00      2.18 o
   9   5  13       66.56       62.75      3.27 o
  10   5  13        9.55       11.95      2.15 o
  11   5  13        0.39        4.05      2.08 o
  12   5  13        2.80        5.59      2.94 o
   0   6  13      336.45      320.55      5.72 o
   1   6  13       20.84       21.40      1.28 o
   2   6  13     1283.64     1234.82     10.58 o
   3   6  13      564.51      596.18      6.10 o
   4   6  13       63.20       55.93      1.88 o
   5   6  13       93.45       78.44      2.27 o
   6   6  13       57.79       53.08      1.93 o
   7   6  13       24.89       23.93      1.74 o
   8   6  13       17.54       17.15      1.95 o
   9   6  13       22.19       28.00      2.23 o
  10   6  13       12.32       16.87      2.13 o
  11   6  13        1.53        1.64      2.06 o
  12   6  13        5.35        5.06      6.53 o
   1   7  13       57.05       55.90      1.77 o
   2   7  13       15.66       18.87      1.35 o
   3   7  13     1330.15     1249.26     11.29 o
   4   7  13       83.75       65.01      2.04 o
   5   7  13      231.15      219.90      4.05 o
   6   7  13        0.08       -1.10      1.10 o
   7   7  13       23.10       18.31      1.58 o
   8   7  13        0.04       -0.78      1.58 o
   9   7  13        6.62        6.13      2.24 o
  10   7  13       22.37       27.80      2.53 o
  11   7  13        0.25        0.35      2.22 o
   0   8  13       96.07       85.25      4.22 o
   1   8  13        0.26       -0.23      1.01 o
   2   8  13       64.37       65.70      2.70 o
   3   8  13        4.13        1.81      1.14 o
   4   8  13     1084.29     1016.12      9.76 o
   5   8  13       71.55       85.04      2.63 o
   6   8  13       73.27       78.75      2.41 o
   7   8  13        3.47        3.54      1.43 o
   8   8  13       23.52       29.77      2.18 o
   9   8  13       16.23       16.13      2.21 o
  10   8  13        1.25       -2.05      2.29 o
  11   8  13       52.34       42.15      3.60 o
   1   9  13      184.64      153.91      4.36 o
   2   9  13      739.43      674.80      7.94 o
   3   9  13      199.65      168.65      3.35 o
   4   9  13      562.50      592.32      7.34 o
   5   9  13      391.38      359.98      5.50 o
   6   9  13      100.40       72.45      2.86 o
   7   9  13       18.99       23.99      2.23 o
   8   9  13       13.61       12.87      1.93 o
   9   9  13       17.97       14.22      2.38 o
  10   9  13       35.15       32.79      3.01 o
  11   9  13        1.48        6.34      3.36 o
   0  10  13      197.37      151.45      5.01 o
   1  10  13      106.88       82.12      2.63 o
   2  10  13       14.66       12.85      1.49 o
   3  10  13       38.32       36.53      1.90 o
   4  10  13       96.94       92.89      2.96 o
   5  10  13      123.57      113.16      3.13 o
   6  10  13       26.68       36.67      2.26 o
   7  10  13       66.79       69.61      2.99 o
   8  10  13       86.73       83.05      3.34 o
   9  10  13       79.03       85.79      3.81 o
  10  10  13       84.58       91.62      4.00 o
   1  11  13      110.46      108.10      4.38 o
   2  11  13       77.10       75.53      2.55 o
   3  11  13       49.39       42.36      2.22 o
   4  11  13        5.89        7.16      1.56 o
   5  11  13        0.16       -1.97      2.09 o
   6  11  13      169.81      190.89      4.16 o
   7  11  13       93.44       87.30      3.31 o
   8  11  13       89.25       71.80      3.24 o
   9  11  13        1.95        5.07      2.77 o
  10  11  13        0.41       -2.44      2.44 o
   0  12  13      596.83      553.93      9.71 o
   1  12  13       30.54       36.13      2.02 o
   2  12  13       87.36       78.44      2.96 o
   3  12  13        4.00        7.41      1.39 o
   4  12  13       10.66        8.49      1.66 o
   5  12  13       15.08       15.50      1.82 o
   6  12  13      242.05      207.50      4.73 o
   7  12  13      101.34      104.17      3.66 o
   8  12  13       90.10      105.44      3.86 o
   9  12  13        0.55       -0.01      2.09 o
   1  13  13       98.95       90.05      2.86 o
   2  13  13        9.27        7.34      1.81 o
   3  13  13       19.37       20.73      2.13 o
   4  13  13      161.64      167.90      4.00 o
   5  13  13      136.42      128.75      3.83 o
   6  13  13       63.54       71.89      3.33 o
   7  13  13        1.83        1.53      2.12 o
   8  13  13      199.40      212.71      5.66 o
   9  13  13        1.75        4.57      2.75 o
   0  14  13        2.11        3.51      2.35 o
   1  14  13        0.20        2.34      1.58 o
   2  14  13       49.07       44.65      2.74 o
   3  14  13       62.37       60.09      3.37 o
   4  14  13        4.29        2.92      1.97 o
   5  14  13       11.10       10.00      2.37 o
   6  14  13       22.90       25.83      3.27 o
   7  14  13       63.39       72.49      3.87 o
   8  14  13       83.89       85.00      4.32 o
   1  15  13        0.07       -0.57      1.60 o
   2  15  13      137.62      146.48      4.32 o
   3  15  13        6.71        7.54      2.26 o
   4  15  13       34.75       45.37      3.21 o
   5  15  13       29.26       31.94      2.76 o
   6  15  13      115.01      120.12      4.67 o
   7  15  13        2.93        5.82      2.52 o
   0  16  13       20.24       17.94      3.27 o
   1  16  13      102.52       96.50      3.63 o
   2  16  13        0.08        3.26      2.00 o
   3  16  13        2.44       -0.33      2.29 o
   4  16  13        0.52       -1.06      2.23 o
   5  16  13       25.55       27.87      3.30 o
   6  16  13        0.29        1.15      2.47 o
   1  17  13        4.99        2.96      2.09 o
   2  17  13        0.11       -2.09      2.09 o
   3  17  13        2.39        4.33      2.32 o
   4  17  13       49.69       62.81      3.81 o
   5  17  13       12.01       13.15      4.65 o
   0  18  13        2.88        1.12      2.89 o
   1  18  13       18.56       20.79      2.56 o
   2  18  13       11.07        9.67      3.37 o
   3  18  13       33.42       36.11      4.91 o
   0   0  14     2936.40     3140.02     47.93 o
   1   0  14      284.02      280.60      5.14 o
   2   0  14      822.99      835.46     10.86 o
   3   0  14     1713.78     1688.52     19.57 o
   4   0  14      343.42      326.23      7.29 o
   5   0  14      295.89      270.64      6.47 o
   6   0  14       18.58       10.36      1.87 o
   7   0  14       14.01       13.99      2.34 o
   8   0  14      119.31      102.17      4.22 o
   9   0  14      276.08      294.25      7.90 o
  10   0  14      146.08      128.89      6.22 o
  11   0  14       15.01       16.25      3.26 o
  12   0  14        3.18        2.19      6.58 o
   1   1  14     1335.80     1270.42     10.80 o
   2   1  14      191.56      198.47      3.05 o
   3   1  14      808.50      798.28      7.91 o
   4   1  14      279.85      272.61      4.19 o
   5   1  14      151.53      167.13      3.31 o
   6   1  14       15.74       10.89      1.38 o
   7   1  14        0.06       -1.28      1.28 o
   8   1  14       23.74       23.14      1.90 o
   9   1  14        7.20        8.52      1.82 o
  10   1  14        3.27        0.49      1.90 o
  11   1  14        0.01        1.39      2.77 o
  12   1  14        6.98        6.22      3.92 o
   0   2  14      434.63      422.74      8.88 o
   1   2  14     1639.66     1550.70     12.80 o
   2   2  14      315.31      305.04      4.31 o
   3   2  14      166.60      162.30      2.97 o
   4   2  14      399.30      397.12      4.91 o
   5   2  14       12.78        5.05      1.30 o
   6   2  14      238.29      202.89      3.69 o
   7   2  14       38.28       46.53      2.13 o
   8   2  14      154.24      133.62      3.30 o
   9   2  14       81.28       86.56      3.07 o
  10   2  14        0.68        1.59      1.85 o
  11   2  14       44.11       49.77      3.06 o
  12   2  14        1.05       -3.50      3.50 o
   1   3  14      297.51      273.45      3.63 o
   2   3  14       31.73       35.02      1.67 o
   3   3  14      148.02      149.55      2.90 o
   4   3  14        2.33        1.09      1.15 o
   5   3  14      912.16      806.13      8.16 o
   6   3  14        0.03        0.70      1.29 o
   7   3  14      239.68      243.00      4.24 o
   8   3  14       30.87       37.05      2.07 o
   9   3  14       47.30       55.04      2.63 o
  10   3  14        0.02       -1.66      2.09 o
  11   3  14       24.31       25.01      2.54 o
  12   3  14       61.79       77.62      8.65 o
   0   4  14     1408.00     1260.55     22.17 o
   1   4  14     1849.97     1875.98     15.14 o
   2   4  14      106.58       95.70      2.35 o
   3   4  14      572.04      561.43      6.22 o
   4   4  14      129.86      130.47      2.66 o
   5   4  14        0.28       -0.91      1.11 o
   6   4  14      503.80      483.81      7.34 o
   7   4  14      179.21      194.32      4.04 o
   8   4  14        2.34        1.50      1.50 o
   9   4  14      107.59      116.66      3.47 o
  10   4  14       20.64       26.48      2.47 o
  11   4  14        0.09        1.70      2.11 o
  12   4  14       22.50       22.65      7.31 o
   1   5  14     1145.61     1111.56     12.40 o
   2   5  14       50.12       36.51      1.74 o
   3   5  14     1211.78     1153.54     11.24 o
   4   5  14        0.06        0.01      1.12 o
   5   5  14      158.20      164.89      3.65 o
   6   5  14        0.62        1.92      1.30 o
   7   5  14       67.64       56.79      2.32 o
   8   5  14       69.12       75.77      2.86 o
   9   5  14        0.12       -0.46      1.65 o
  10   5  14      143.23      156.53      5.14 o
  11   5  14       14.66       20.01      2.55 o
   0   6  14        5.02        6.31      1.61 o
   1   6  14       49.02       55.36      1.91 o
   2   6  14     1202.71     1160.86     10.80 o
   3   6  14      289.83      243.74      4.00 o
   4   6  14       43.99       43.04      1.77 o
   5   6  14      198.38      166.20      3.25 o
   6   6  14       10.17       12.26      1.56 o
   7   6  14       74.19       68.53      2.47 o
   8   6  14        6.51        4.07      1.81 o
   9   6  14      187.20      196.42      4.47 o
  10   6  14        4.17        8.05      1.99 o
  11   6  14       79.55       85.75      4.19 o
   1   7  14       24.65       19.65      1.39 o
   2   7  14     1179.93     1160.83     11.63 o
   3   7  14      294.08      341.02      4.66 o
   4   7  14       59.66       51.36      1.92 o
   5   7  14      576.35      589.61      6.70 o
   6   7  14       94.10      105.83      3.30 o
   7   7  14        2.34        1.94      1.44 o
   8   7  14       72.96       62.52      3.14 o
   9   7  14       43.75       50.15      3.10 o
  10   7  14       13.39       15.74      2.39 o
  11   7  14        0.02        3.74      2.96 o
   0   8  14       23.12       17.12      2.64 o
   1   8  14      293.59      263.26      4.70 o
   2   8  14        8.16        7.02      1.43 o
   3   8  14      294.71      266.26      4.33 o
   4   8  14       40.73       38.93      1.92 o
   5   8  14      108.85       86.55      2.64 o
   6   8  14      105.66       98.47      2.86 o
   7   8  14       69.86       77.28      2.69 o
   8   8  14      106.39       93.42      4.22 o
   9   8  14      109.68      122.71      4.29 o
  10   8  14       48.68       55.12      3.19 o
  11   8  14       73.77       90.25     10.08 o
   1   9  14      453.25      422.00      6.31 o
   2   9  14      152.33      166.75      3.53 o
   3   9  14      154.96      157.39      3.32 o
   4   9  14      195.93      218.36      4.67 o
   5   9  14       89.86       91.75      2.91 o
   6   9  14        3.94        4.61      1.69 o
   7   9  14      128.87      130.63      3.80 o
   8   9  14        1.45        4.09      3.49 o
   9   9  14       67.60       80.86      4.15 o
  10   9  14       30.78       37.44      3.46 o
   0  10  14        1.49        2.33      2.08 o
   1  10  14       25.72       28.19      2.00 o
   2  10  14        0.62        1.14      1.29 o
   3  10  14       43.34       49.81      2.24 o
   4  10  14       91.27       81.17      3.13 o
   5  10  14       84.20       61.25      2.76 o
   6  10  14      351.26      345.51      5.67 o
   7  10  14      320.77      303.01      5.76 o
   8  10  14      110.09      110.68      3.93 o
   9  10  14       10.65       20.06      2.84 o
  10  10  14       14.69       19.06      3.23 o
   1  11  14      348.78      335.36      6.11 o
   2  11  14       18.44       17.47      1.75 o
   3  11  14       75.60       67.35      2.91 o
   4  11  14        0.46       -1.11      1.39 o
   5  11  14       88.26       90.50      3.05 o
   6  11  14       13.93       15.80      2.06 o
   7  11  14       92.04      102.01      3.94 o
   8  11  14        0.84        0.52      2.04 o
   9  11  14        7.06        3.60      2.52 o
   0  12  14       45.05       50.54      4.35 o
   1  12  14      156.69      158.60      3.96 o
   2  12  14       43.29       42.98      2.24 o
   3  12  14       31.65       30.70      2.12 o
   4  12  14       21.23       20.48      1.97 o
   5  12  14        3.28        2.67      1.65 o
   6  12  14        0.06       -1.04      1.73 o
   7  12  14        1.65        1.81      1.91 o
   8  12  14       15.57       18.50      2.40 o
   9  12  14       64.63       70.78      4.10 o
   1  13  14       10.26       10.98      2.04 o
   2  13  14        2.73        2.28      1.54 o
   3  13  14       86.52       98.04      3.76 o
   4  13  14       98.86       95.87      3.37 o
   5  13  14      139.93      148.13      4.27 o
   6  13  14       28.08       34.51      2.83 o
   7  13  14       50.65       48.62      3.17 o
   8  13  14       37.33       40.49      3.21 o
   0  14  14      126.79      130.41     11.80 o
   1  14  14      244.93      244.29      5.95 o
   2  14  14       14.91       13.30      2.33 o
   3  14  14        2.47        3.48      2.11 o
   4  14  14        7.40        8.98      2.31 o
   5  14  14        0.08        1.69      1.92 o
   6  14  14       74.60       84.19      4.07 o
   7  14  14       15.21       23.70      2.91 o
   1  15  14       14.20       18.41      2.63 o
   2  15  14        3.18        3.36      2.40 o
   3  15  14        0.94        0.87      2.17 o
   4  15  14       75.68       88.41      4.06 o
   5  15  14        4.85        3.29      2.39 o
   6  15  14        1.55        0.07      2.33 o
   7  15  14       26.62       30.07      4.10 o
   0  16  14        1.29        1.02      3.08 o
   1  16  14       31.29       40.48      3.12 o
   2  16  14        2.62        0.61      1.98 o
   3  16  14      131.50      164.98      5.30 o
   4  16  14        0.05       -0.88      2.27 o
   5  16  14       18.89       21.19      3.65 o
   1  17  14        9.84        6.72      2.47 o
   2  17  14       15.18       10.82      2.63 o
   3  17  14        1.90        3.10      2.92 o
   4  17  14       12.89       16.07      5.17 o
   0  18  14        1.26        3.65      5.84 o
   1  18  14       35.16       47.12      6.58 o
   2  18  14       10.83       15.34      7.31 o
   1   1  15     2347.74     2209.98     17.55 o
   2   1  15      387.39      380.97      4.56 o
   3   1  15       88.68      101.31      2.74 o
   4   1  15       83.08       79.01      2.53 o
   5   1  15       35.39       30.13      1.97 o
   6   1  15      110.37      134.49      3.67 o
   7   1  15      671.90      598.76      8.34 o
   8   1  15       14.35       15.94      2.00 o
   9   1  15       68.72       59.58      2.96 o
  10   1  15       34.19       36.46      2.72 o
  11   1  15        0.79        1.17      2.04 o
   0   2  15      777.69      719.46      9.88 o
   1   2  15      783.13      741.75      7.19 o
   2   2  15        0.44       -0.35      1.19 o
   3   2  15       65.36       52.34      1.95 o
   4   2  15       42.12       42.00      1.99 o
   5   2  15      854.62      777.71      8.56 o
   6   2  15       11.74       11.66      1.64 o
   7   2  15       12.36       16.63      1.96 o
   8   2  15       56.53       52.45      2.51 o
   9   2  15       58.01       53.22      2.85 o
  10   2  15       72.12       77.17      3.41 o
  11   2  15        1.39        3.87      2.13 o
   1   3  15     1479.19     1367.82     11.69 o
   2   3  15       74.47       62.10      2.07 o
   3   3  15      318.56      317.82      4.43 o
   4   3  15        2.21        3.78      1.26 o
   5   3  15      147.74      117.48      2.97 o
   6   3  15       11.61       11.11      1.73 o
   7   3  15       21.27       16.25      1.99 o
   8   3  15       30.70       32.01      2.28 o
   9   3  15       48.26       51.70      2.86 o
  10   3  15        0.35        3.65      2.39 o
  11   3  15       19.97       26.76      2.72 o
   0   4  15      117.82      103.21      3.29 o
   1   4  15      621.19      594.82      6.49 o
   2   4  15      722.78      732.70      7.64 o
   3   4  15     1059.18     1042.69     10.02 o
   4   4  15      123.33      120.51      2.81 o
   5   4  15      152.08      128.06      3.12 o
   6   4  15       65.61       70.26      2.69 o
   7   4  15       29.00       23.02      2.31 o
   8   4  15       46.53       39.90      2.37 o
   9   4  15       69.66       64.10      3.08 o
  10   4  15       45.11       42.65      3.13 o
  11   4  15       10.00       14.31      3.34 o
   1   5  15        0.28       -0.03      1.14 o
   2   5  15      926.06      852.55      8.58 o
   3   5  15     1920.46     1824.80     16.60 o
   4   5  15       62.99       62.05      2.54 o
   5   5  15       65.05       46.43      2.19 o
   6   5  15        6.22        3.32      1.47 o
   7   5  15        0.45        0.45      1.42 o
   8   5  15       17.33       12.90      2.05 o
   9   5  15        1.42       -1.49      1.77 o
  10   5  15        0.00        1.81      2.18 o
  11   5  15        0.21        0.98      3.16 o
   0   6  15      346.45      347.71      6.97 o
   1   6  15       61.51       46.32      1.92 o
   2   6  15       58.57       49.67      1.97 o
   3   6  15      120.62      136.04      3.15 o
   4   6  15      400.43      369.64      5.00 o
   5   6  15        9.87        2.38      1.36 o
   6   6  15       76.73       77.49      2.44 o
   7   6  15       12.99       11.34      1.90 o
   8   6  15       19.25       26.93      2.41 o
   9   6  15       30.28       24.37      2.50 o
  10   6  15       21.31       21.67      2.80 o
  11   6  15      180.07      216.22     18.26 o
   1   7  15       54.73       59.79      2.30 o
   2   7  15        0.08       -0.35      1.14 o
   3   7  15      683.64      611.71      6.86 o
   4   7  15      278.21      298.82      4.70 o
   5   7  15      527.48      501.03      7.21 o
   6   7  15       33.63       36.41      2.11 o
   7   7  15      135.64      127.46      3.50 o
   8   7  15        0.86        2.96      2.04 o
   9   7  15        1.48       -1.77      2.01 o
  10   7  15       54.31       63.45      3.64 o
   0   8  15      118.41      101.09      4.36 o
   1   8  15      172.68      163.94      3.80 o
   2   8  15       87.23       80.41      2.66 o
   3   8  15       53.39       35.69      2.04 o
   4   8  15      335.51      315.70      5.12 o
   5   8  15      420.99      389.98      7.18 o
   6   8  15        3.44        4.49      1.63 o
   7   8  15       23.25       19.99      2.11 o
   8   8  15       75.52       92.21      4.06 o
   9   8  15       88.14      107.18      4.45 o
  10   8  15       13.64       16.98      3.29 o
   1   9  15       11.33       11.13      1.68 o
   2   9  15       15.26       26.73      2.03 o
   3   9  15      248.25      222.77      4.28 o
   4   9  15       60.02       54.84      2.60 o
   5   9  15        1.17        1.06      1.63 o
   6   9  15       24.62       26.52      2.18 o
   7   9  15       28.61       26.99      2.44 o
   8   9  15       65.76       53.51      3.50 o
   9   9  15       44.19       61.97      3.91 o
  10   9  15        5.73       12.66      3.48 o
   0  10  15        5.33       13.57      2.45 o
   1  10  15       85.83       84.47      3.02 o
   2  10  15      110.23      101.87      3.31 o
   3  10  15       27.39       24.74      1.93 o
   4  10  15       72.85       75.11      3.18 o
   5  10  15      194.21      204.76      4.94 o
   6  10  15        5.50        4.85      1.78 o
   7  10  15       86.09       96.66      5.28 o
   8  10  15        5.02        5.09      2.37 o
   9  10  15        0.22       -2.24      2.57 o
   1  11  15        0.44        1.62      1.47 o
   2  11  15       14.10        9.31      1.76 o
   3  11  15      100.90       98.67      3.30 o
   4  11  15        5.61        8.86      1.83 o
   5  11  15      239.71      232.22      4.88 o
   6  11  15       28.13       22.62      2.23 o
   7  11  15        6.90        4.91      1.97 o
   8  11  15        1.92        7.30      2.13 o
   9  11  15       10.80       10.54      3.06 o
   0  12  15       41.24       31.94      3.29 o
   1  12  15      302.62      278.90      5.39 o
   2  12  15       15.63       15.23      1.84 o
   3  12  15       27.39       30.16      2.47 o
   4  12  15        0.07       -0.57      1.83 o
   5  12  15        4.18        2.98      1.79 o
   6  12  15       51.10       58.59      3.12 o
   7  12  15       22.98       21.27      2.45 o
   8  12  15        2.04       -1.24      2.02 o
   1  13  15        7.99        3.76      1.90 o
   2  13  15        0.40       -0.63      1.79 o
   3  13  15       27.07       29.09      2.54 o
   4  13  15       24.05       28.39      2.61 o
   5  13  15       49.64       58.31      2.86 o
   6  13  15       11.15        7.99      2.25 o
   7  13  15       39.12       36.31      3.37 o
   8  13  15       21.97       28.49      8.04 o
   0  14  15        1.40       -3.33      3.33 o
   1  14  15       50.90       66.10      3.55 o
   2  14  15       17.62       17.65      2.32 o
   3  14  15       26.25       26.20      2.86 o
   4  14  15        9.19       11.31      2.52 o
   5  14  15        1.05       -0.86      2.08 o
   6  14  15       37.64       34.94      3.03 o
   7  14  15       54.00       72.00      4.21 o
   1  15  15       28.21       23.04      2.77 o
   2  15  15        1.47        2.13      2.15 o
   3  15  15       16.59       16.87      2.97 o
   4  15  15       10.68        7.84      2.64 o
   5  15  15        0.47       -0.56      2.27 o
   6  15  15        0.02        8.77      6.58 o
   0  16  15        4.99       11.98      4.72 o
   1  16  15       31.94       29.48      3.50 o
   2  16  15        0.65        0.88      2.79 o
   3  16  15       10.78       14.14      2.97 o
   4  16  15       18.65       21.26      4.89 o
   1  17  15        2.88        4.97      3.50 o
   2  17  15       17.37       16.80      7.31 o
   3  17  15        5.04        0.00      5.84 o
   0   0  16      130.78      150.39      8.12 o
   1   0  16     1613.25     1536.37     18.28 o
   2   0  16     1235.25     1199.98     15.03 o
   3   0  16        1.30        0.33      1.75 o
   4   0  16       61.67       44.83      3.03 o
   5   0  16       97.05       75.01      3.50 o
   6   0  16       59.16       36.74      3.26 o
   7   0  16       82.58       74.38      4.26 o
   8   0  16       29.27       37.98      3.60 o
   9   0  16        6.91        2.71      3.32 o
  10   0  16      103.74      116.26      6.60 o
  11   0  16        2.01       10.96      7.31 o
   1   1  16       31.74       27.11      1.53 o
   2   1  16       35.37       32.58      1.77 o
   3   1  16       12.13        5.16      1.43 o
   4   1  16      158.08      179.86      3.75 o
   5   1  16       29.75       20.39      1.74 o
   6   1  16       32.17       40.57      2.21 o
   7   1  16       77.05       65.63      2.89 o
   8   1  16       34.52       35.67      2.44 o
   9   1  16        3.07        3.32      2.08 o
  10   1  16        0.72       -1.99      2.24 o
  11   1  16       35.33       37.99      8.77 o
   0   2  16       95.63       90.74      3.17 o
   1   2  16       39.08       29.46      1.56 o
   2   2  16      485.12      484.49      5.78 o
   3   2  16      792.33      807.12      8.33 o
   4   2  16      368.29      342.53      5.04 o
   5   2  16      223.65      197.31      3.85 o
   6   2  16       10.61        6.71      1.56 o
   7   2  16      113.48      105.94      3.50 o
   8   2  16       38.96       43.69      2.62 o
   9   2  16       69.56       64.17      3.42 o
  10   2  16        4.98        8.71      2.60 o
  11   2  16        0.56        8.04      5.84 o
   1   3  16      214.68      215.32      3.61 o
   2   3  16        0.07        1.51      1.24 o
   3   3  16     3169.59     3104.69     25.34 o
   4   3  16      278.56      273.48      4.58 o
   5   3  16       24.37       31.70      1.98 o
   6   3  16      200.70      198.73      4.15 o
   7   3  16        2.89       -1.60      1.60 o
   8   3  16       40.93       37.95      2.56 o
   9   3  16        0.41        1.65      2.02 o
  10   3  16       40.68       42.17      3.42 o
  11   3  16       10.18       18.26      7.31 o
   0   4  16      584.83      539.97      8.33 o
   1   4  16      174.94      165.62      3.18 o
   2   4  16        4.07        2.22      1.25 o
   3   4  16      127.22       94.90      2.58 o
   4   4  16      436.99      428.77      5.55 o
   5   4  16      105.68      116.97      3.26 o
   6   4  16       26.65       28.05      2.25 o
   7   4  16       99.20      107.18      3.51 o
   8   4  16       23.45       14.49      2.08 o
   9   4  16      143.07      144.97      4.56 o
  10   4  16        0.42        1.23      2.37 o
   1   5  16       86.34       80.48      2.35 o
   2   5  16       21.40       15.54      1.54 o
   3   5  16        0.14        4.13      1.43 o
   4   5  16      264.87      263.37      4.97 o
   5   5  16     1284.01     1289.07     13.58 o
   6   5  16       17.44       20.09      1.96 o
   7   5  16       20.09       15.95      2.07 o
   8   5  16       66.11       75.37      3.45 o
   9   5  16       41.25       50.07      3.22 o
  10   5  16        0.02        2.27      2.56 o
   0   6  16       34.84       32.90      2.67 o
   1   6  16      592.49      569.16      6.85 o
   2   6  16      341.88      337.11      5.64 o
   3   6  16        9.36        6.47      1.40 o
   4   6  16        2.14        3.44      1.39 o
   5   6  16      852.70      842.41      9.96 o
   6   6  16      140.86      134.53      3.62 o
   7   6  16       34.22       43.13      2.44 o
   8   6  16        0.14       -1.70      1.83 o
   9   6  16      241.68      267.79      6.75 o
  10   6  16        2.59        4.57      2.70 o
   1   7  16       12.74        7.45      1.44 o
   2   7  16        1.21        0.54      1.33 o
   3   7  16      142.46      138.26      3.31 o
   4   7  16       13.90        9.69      1.66 o
   5   7  16       36.48       41.69      2.33 o
   6   7  16      151.17      162.66      4.16 o
   7   7  16      104.01       93.24      3.40 o
   8   7  16        0.22       -0.60      2.03 o
   9   7  16        2.45        4.75      2.49 o
  10   7  16        1.50        8.40      6.21 o
   0   8  16      662.18      631.36     11.93 o
   1   8  16       74.99       78.26      2.86 o
   2   8  16       19.28       20.19      2.01 o
   3   8  16       13.79       17.35      1.77 o
   4   8  16       12.31       14.33      1.90 o
   5   8  16        3.40        6.61      1.81 o
   6   8  16      124.17      123.14      3.80 o
   7   8  16      305.64      318.56      6.50 o
   8   8  16        3.99        5.51      2.59 o
   9   8  16        0.52        2.23      2.63 o
   1   9  16      135.97      106.93      3.40 o
   2   9  16       39.22       37.92      2.34 o
   3   9  16      166.02      175.71      3.91 o
   4   9  16        5.13        6.01      1.65 o
   5   9  16      220.39      222.00      6.21 o
   6   9  16        8.50        7.16      1.89 o
   7   9  16        0.04        6.50      2.28 o
   8   9  16       73.29       69.40      4.23 o
   9   9  16        4.77        6.08      2.85 o
   0  10  16       17.48       10.73      2.59 o
   1  10  16      221.43      221.05      4.73 o
   2  10  16       59.44       55.98      2.71 o
   3  10  16       25.83       25.49      2.18 o
   4  10  16        6.17        5.11      2.04 o
   5  10  16       50.16       49.68      2.74 o
   6  10  16        0.90       -1.81      1.81 o
   7  10  16      101.04      107.16      4.13 o
   8  10  16       40.52       46.60      3.89 o
   9  10  16      184.46      230.39     11.33 o
   1  11  16       23.29       35.11      2.41 o
   2  11  16       26.82       23.85      2.15 o
   3  11  16       29.81       28.95      2.30 o
   4  11  16       40.05       42.03      3.01 o
   5  11  16      215.76      221.90      5.44 o
   6  11  16        3.02        6.20      2.01 o
   7  11  16       67.44       66.91      3.57 o
   8  11  16        4.78       -1.70      4.58 o
   0  12  16       41.67       52.54      3.99 o
   1  12  16      120.32      120.68      3.73 o
   2  12  16        3.05        0.85      1.58 o
   3  12  16        0.07       -0.12      2.14 o
   4  12  16       50.49       49.25      3.06 o
   5  12  16        2.46        3.58      1.86 o
   6  12  16       29.67       27.42      2.62 o
   7  12  16      253.28      260.07      6.30 o
   1  13  16       15.17       16.15      2.17 o
   2  13  16       62.41       66.87      3.08 o
   3  13  16       80.29       78.11      3.56 o
   4  13  16        8.31        8.38      2.23 o
   5  13  16        0.57        1.91      2.11 o
   6  13  16        0.71        2.81      2.83 o
   7  13  16       65.03       70.36      5.38 o
   0  14  16        8.38       12.02      3.16 o
   1  14  16       24.06       27.36      2.63 o
   2  14  16       59.44       57.25      3.30 o
   3  14  16       73.54       88.21      4.63 o
   4  14  16       12.59       17.17      3.12 o
   5  14  16       51.06       67.67      4.31 o
   6  14  16       21.33       29.89      4.60 o
   1  15  16        0.14       -2.03      2.03 o
   2  15  16        0.46       -0.07      2.72 o
   3  15  16        0.56        0.05      2.72 o
   4  15  16       30.54       29.00      3.82 o
   5  15  16       59.99       68.67      9.50 o
   0  16  16        6.30        6.36      4.37 o
   1  16  16      109.99      120.26      7.99 o
   2  16  16        3.78        3.74      4.75 o
   3  16  16        0.72        9.50      6.58 o
   1   1  17     1368.10     1345.39     11.78 o
   2   1  17      166.61      142.83      3.03 o
   3   1  17        0.80        3.58      1.40 o
   4   1  17        2.07        2.39      1.47 o
   5   1  17       33.37       39.09      2.14 o
   6   1  17      117.01      105.24      3.47 o
   7   1  17       35.80       27.21      2.38 o
   8   1  17        0.02       -0.67      1.72 o
   9   1  17        6.41        9.85      2.26 o
  10   1  17        0.53       -0.17      2.45 o
   0   2  17      879.73      855.62     11.66 o
   1   2  17       25.62       20.11      1.60 o
   2   2  17      180.17      163.44      3.28 o
   3   2  17       17.61       21.33      1.82 o
   4   2  17       44.97       51.71      2.27 o
   5   2  17        0.87       -1.37      1.37 o
   6   2  17       56.27       45.84      2.44 o
   7   2  17       47.76       46.81      3.43 o
   8   2  17        0.64        2.52      1.90 o
   9   2  17      108.78      108.06      4.28 o
  10   2  17        0.70        0.22      2.39 o
   1   3  17      276.47      254.73      4.02 o
   2   3  17       36.74       38.51      1.92 o
   3   3  17      447.24      464.33      5.79 o
   4   3  17      133.76      129.07      3.22 o
   5   3  17       32.71       39.64      2.16 o
   6   3  17       27.51       23.94      2.05 o
   7   3  17       22.33       18.98      2.38 o
   8   3  17        5.29        7.44      1.93 o
   9   3  17       50.15       50.26      3.30 o
  10   3  17        0.97        5.11      4.65 o
   0   4  17        2.13       -1.74      1.74 o
   1   4  17      396.31      362.45      4.91 o
   2   4  17       57.26       58.74      2.15 o
   3   4  17      564.31      561.20      6.58 o
   4   4  17       10.47        8.05      1.59 o
   5   4  17       98.70       73.45      2.82 o
   6   4  17        3.96        6.04      1.66 o
   7   4  17       21.20       24.98      2.32 o
   8   4  17       50.25       48.76      2.91 o
   9   4  17        4.60        7.37      2.38 o
  10   4  17       25.14       25.55      9.13 o
   1   5  17      140.05      129.14      3.13 o
   2   5  17        0.45       -0.04      1.20 o
   3   5  17       47.81       35.83      2.04 o
   4   5  17       51.77       52.40      2.18 o
   5   5  17      242.10      222.40      4.51 o
   6   5  17        5.27        4.79      1.66 o
   7   5  17        2.56       -1.40      1.79 o
   8   5  17        0.01       -0.22      1.92 o
   9   5  17        1.94        2.45      2.04 o
  10   5  17        0.20        6.58      4.65 o
   0   6  17       20.52       20.21      2.38 o
   1   6  17       28.72       29.71      1.90 o
   2   6  17        4.62        5.47      1.35 o
   3   6  17        5.27        8.95      1.55 o
   4   6  17      369.70      362.25      5.25 o
   5   6  17      127.99      120.35      3.51 o
   6   6  17       89.16       76.68      2.97 o
   7   6  17       72.14       74.29      3.48 o
   8   6  17       10.85        6.11      2.38 o
   9   6  17       12.41       13.84      2.76 o
  10   6  17        0.27        3.65      5.11 o
   1   7  17      136.80      141.94      3.75 o
   2   7  17      125.79      124.70      3.34 o
   3   7  17       54.84       41.19      2.14 o
   4   7  17       51.11       57.06      2.44 o
   5   7  17       11.86        9.22      1.78 o
   6   7  17      127.19      140.07      4.08 o
   7   7  17       45.38       56.77      3.10 o
   8   7  17       33.17       33.84      3.16 o
   9   7  17        2.47        1.80      2.99 o
   0   8  17        2.69        2.64      2.35 o
   1   8  17        3.93        3.96      1.63 o
   2   8  17       12.98       13.26      1.84 o
   3   8  17       43.92       47.77      2.39 o
   4   8  17        1.13       -1.60      1.60 o
   5   8  17        9.69       17.01      2.56 o
   6   8  17       46.45       55.35      3.14 o
   7   8  17       20.96       19.48      2.46 o
   8   8  17        1.41       -1.75      2.37 o
   9   8  17        4.12        0.37      4.13 o
   1   9  17        0.62        1.26      1.58 o
   2   9  17       67.53       59.20      3.11 o
   3   9  17       41.88       45.31      2.55 o
   4   9  17       62.72       60.85      3.23 o
   5   9  17      141.02      136.72      4.00 o
   6   9  17        0.90        0.72      1.74 o
   7   9  17        7.61        9.03      2.45 o
   8   9  17       14.98       16.92      3.16 o
   0  10  17       26.12       30.22      3.77 o
   1  10  17      116.80      109.23      3.50 o
   2  10  17       13.19       13.73      1.99 o
   3  10  17        1.09        2.94      1.74 o
   4  10  17      104.84       86.21      3.65 o
   5  10  17       26.79       25.35      2.40 o
   6  10  17       40.24       39.03      2.75 o
   7  10  17        6.52        2.11      2.94 o
   8  10  17        0.39       -1.11      2.96 o
   1  11  17        0.04       -1.62      1.66 o
   2  11  17       21.14       20.14      2.24 o
   3  11  17        7.78        7.74      2.11 o
   4  11  17        7.15        3.15      2.09 o
   5  11  17       11.34       13.96      2.21 o
   6  11  17       18.77       21.48      2.47 o
   7  11  17       50.92       53.86      3.50 o
   0  12  17      120.17      120.03      6.75 o
   1  12  17       36.51       39.64      2.66 o
   2  12  17       90.71       86.10      3.40 o
   3  12  17       72.94       69.62      3.80 o
   4  12  17       18.16       14.95      2.40 o
   5  12  17       66.00       78.89      3.72 o
   6  12  17        0.07        0.21      2.17 o
   7  12  17       52.98       68.02      4.62 o
   1  13  17       83.03       86.05      3.53 o
   2  13  17       21.31       29.86      2.56 o
   3  13  17        4.79       -0.33      2.04 o
   4  13  17       27.20       34.99      2.91 o
   5  13  17        3.28        4.57      2.26 o
   6  13  17        2.63        3.96      3.06 o
   0  14  17       65.18       60.48      4.56 o
   1  14  17       93.28       95.50      3.73 o
   2  14  17        2.25        0.47      1.99 o
   3  14  17        2.12        6.65      2.45 o
   4  14  17       13.07       19.70      3.63 o
   5  14  17       12.53       17.90      5.17 o
   1  15  17        4.98        4.11      2.45 o
   2  15  17        6.32        4.02      6.21 o
   3  15  17       20.26       23.38      7.31 o
   0  16  17        7.23       10.23      5.84 o
   0   0  18     1142.41     1168.79     21.32 o
   1   0  18       79.58       82.43      3.30 o
   2   0  18      227.10      215.06      5.66 o
   3   0  18      145.67      153.04      6.17 o
   4   0  18       33.92       37.32      4.70 o
   5   0  18      160.42      147.29      5.02 o
   6   0  18       61.29       58.91      4.26 o
   7   0  18       49.68       44.62      4.85 o
   8   0  18       23.04       35.38      3.71 o
   9   0  18       22.76       12.85      5.48 o
   1   1  18       53.27       45.73      2.03 o
   2   1  18       18.34       17.62      1.71 o
   3   1  18      119.65      119.57      3.17 o
   4   1  18      446.87      458.76      7.47 o
   5   1  18       25.51       20.76      1.91 o
   6   1  18      114.87      119.98      3.82 o
   7   1  18        0.01       -1.78      1.78 o
   8   1  18       25.60       29.38      3.64 o
   9   1  18       20.01       20.15      2.76 o
   0   2  18      142.75      154.47      4.31 o
   1   2  18      145.85      133.61      3.01 o
   2   2  18       87.35       83.30      2.51 o
   3   2  18        6.91        5.14      1.44 o
   4   2  18        6.56        5.36      1.54 o
   5   2  18        7.22        8.47      1.70 o
   6   2  18       35.73       38.44      2.57 o
   7   2  18       42.07       47.25      2.81 o
   8   2  18       44.59       52.96      4.07 o
   9   2  18        0.41       -1.33      2.11 o
  10   2  18       68.05       75.98     10.96 o
   1   3  18       70.48       66.65      2.27 o
   2   3  18       51.16       47.73      2.02 o
   3   3  18       97.17       99.89      2.97 o
   4   3  18       12.16       12.43      1.71 o
   5   3  18       82.22       82.93      3.02 o
   6   3  18      265.40      257.87      5.04 o
   7   3  18        1.36       -0.03      1.83 o
   8   3  18        0.03       -0.16      1.87 o
   9   3  18       33.36       38.38      3.16 o
   0   4  18      190.14      182.31      5.81 o
   1   4  18       98.92       76.58      2.56 o
   2   4  18        0.42       -0.40      1.31 o
   3   4  18       61.18       51.94      2.15 o
   4   4  18      161.62      141.69      3.47 o
   5   4  18       29.44       35.83      2.32 o
   6   4  18       62.22       58.26      2.75 o
   7   4  18        6.38        5.39      2.02 o
   8   4  18       27.82       25.81      2.55 o
   9   4  18       58.14       75.07      5.32 o
   1   5  18        0.01       -0.34      1.29 o
   2   5  18       29.78       27.65      1.74 o
   3   5  18       42.65       38.13      2.15 o
   4   5  18       23.10       26.47      2.02 o
   5   5  18       11.85       15.64      1.96 o
   6   5  18       50.84       64.52      2.92 o
   7   5  18        4.67        5.43      2.03 o
   8   5  18      152.38      167.35      5.07 o
   9   5  18        9.61       16.23      4.06 o
   0   6  18      122.31      122.70      4.42 o
   1   6  18       23.76       30.87      2.04 o
   2   6  18       57.32       64.09      2.48 o
   3   6  18        8.85        4.51      1.39 o
   4   6  18       83.79       77.79      2.60 o
   5   6  18        0.17        2.42      1.72 o
   6   6  18       39.12       34.82      2.60 o
   7   6  18      115.92      120.27      4.33 o
   8   6  18       30.27       36.03      3.27 o
   9   6  18       10.73        1.10      4.65 o
   1   7  18        0.90        1.20      1.62 o
   2   7  18      250.98      232.68      4.88 o
   3   7  18       43.74       47.58      2.44 o
   4   7  18       53.48       55.41      2.78 o
   5   7  18       76.21       75.00      3.18 o
   6   7  18        0.05        1.19      1.78 o
   7   7  18        0.63        4.50      2.21 o
   8   7  18       68.85       80.64      5.00 o
   0   8  18        0.16        0.05      2.27 o
   1   8  18        5.58        4.96      1.82 o
   2   8  18      306.30      302.87      5.72 o
   3   8  18        8.25        3.63      1.78 o
   4   8  18      161.98      139.01      4.10 o
   5   8  18       19.38       15.53      2.61 o
   6   8  18       70.88       57.58      3.29 o
   7   8  18        4.30        3.45      2.40 o
   8   8  18       10.66        7.55      3.80 o
   1   9  18        2.17        5.20      1.78 o
   2   9  18       66.58       76.60      3.21 o
   3   9  18       17.13       16.05      2.24 o
   4   9  18       23.48       21.64      2.44 o
   5   9  18       14.41       16.83      2.27 o
   6   9  18      166.76      192.97      5.22 o
   7   9  18       15.86       11.79      3.34 o
   0  10  18      433.32      411.94      9.81 o
   1  10  18       52.85       50.97      3.47 o
   2  10  18       84.41       94.43      3.57 o
   3  10  18        1.27        0.72      1.78 o
   4  10  18       24.92       32.02      2.74 o
   5  10  18       14.48       16.06      2.24 o
   6  10  18        0.03        1.69      1.99 o
   7  10  18      135.93      159.47      6.81 o
   1  11  18       28.40       29.43      2.51 o
   2  11  18       24.78       30.75      2.52 o
   3  11  18       11.48        6.46      2.23 o
   4  11  18       50.81       53.22      3.51 o
   5  11  18       13.76       15.37      2.47 o
   6  11  18        0.11        2.83      2.31 o
   0  12  18       20.26       20.74      3.37 o
   1  12  18       14.36       17.62      2.24 o
   2  12  18      122.16      121.27      4.01 o
   3  12  18       25.58       31.37      2.90 o
   4  12  18       12.22       17.82      2.56 o
   5  12  18       42.48       53.36      3.67 o
   6  12  18        0.98        0.79      3.06 o
   1  13  18        0.95       -1.77      1.85 o
   2  13  18       51.29       43.77      2.91 o
   3  13  18       77.36       72.43      3.77 o
   4  13  18        1.01        5.44      2.73 o
   5  13  18       46.51       60.80      4.83 o
   0  14  18        0.42       -1.81      4.43 o
   1  14  18       89.30       99.61      4.50 o
   2  14  18        0.49        0.29      2.70 o
   3  14  18        1.36       -3.51      3.51 o
   1  15  18        9.55       -1.46      5.11 o
   1   1  19       70.63       73.90      2.41 o
   2   1  19        9.65       10.16      1.65 o
   3   1  19        0.28        1.06      1.40 o
   4   1  19        6.03        6.57      1.78 o
   5   1  19       28.58       33.17      2.24 o
   6   1  19       27.21       31.74      2.56 o
   7   1  19        1.28        1.24      1.96 o
   8   1  19       19.80       17.98      2.47 o
   9   1  19       29.34       27.61      5.41 o
   0   2  19       37.74       36.74      2.99 o
   1   2  19        0.37        1.44      1.53 o
   2   2  19       26.23       28.71      1.97 o
   3   2  19        6.61       11.24      1.69 o
   4   2  19        0.04        0.96      1.47 o
   5   2  19        0.32       -0.42      1.60 o
   6   2  19      115.78      125.55      4.03 o
   7   2  19       21.28       18.16      2.39 o
   8   2  19       24.56       24.23      2.66 o
   9   2  19       27.53       26.71      5.68 o
   1   3  19       23.80       25.14      1.91 o
   2   3  19        0.34       -0.35      1.29 o
   3   3  19        2.03       -1.40      1.40 o
   4   3  19        0.28       -1.19      1.43 o
   5   3  19       24.68       25.23      2.24 o
   6   3  19       19.97       22.11      2.42 o
   7   3  19        0.88       -0.66      1.82 o
   8   3  19       24.04       25.11      2.62 o
   9   3  19        1.44       -3.29      4.13 o
   0   4  19       62.19       59.51      3.46 o
   1   4  19        0.00        2.09      1.43 o
   2   4  19        3.89        5.28      1.45 o
   3   4  19      115.69      115.41      3.24 o
   4   4  19       19.10       17.36      1.88 o
   5   4  19       33.07       27.04      2.28 o
   6   4  19       11.88       16.64      2.13 o
   7   4  19       57.59       57.53      3.21 o
   8   4  19        3.93        4.42      2.18 o
   9   4  19        7.63       14.61      5.17 o
   1   5  19       45.76       50.12      2.32 o
   2   5  19       56.83       54.07      2.46 o
   3   5  19        0.71       -0.21      1.42 o
   4   5  19        0.04       -1.31      1.51 o
   5   5  19        7.15        9.83      1.93 o
   6   5  19       26.56       31.67      2.44 o
   7   5  19       13.65       11.39      2.22 o
   8   5  19       10.17       20.17      3.03 o
   0   6  19      137.66      142.70      7.84 o
   1   6  19       12.98       10.79      1.67 o
   2   6  19        0.76        0.48      1.80 o
   3   6  19       11.89        8.96      1.65 o
   4   6  19      112.69      105.74      3.58 o
   5   6  19       69.39       53.54      2.94 o
   6   6  19        0.23       -0.11      1.78 o
   7   6  19        1.76       -1.98      1.98 o
   8   6  19        0.07       -3.01      3.01 o
   1   7  19       15.13       12.63      2.05 o
   2   7  19        1.56        1.83      1.79 o
   3   7  19       41.14       49.96      2.78 o
   4   7  19       94.99       91.34      3.54 o
   5   7  19       54.17       55.74      3.22 o
   6   7  19        0.23       -1.64      1.95 o
   7   7  19        2.45        3.83      2.49 o
   0   8  19       57.83       55.75      4.53 o
   1   8  19       48.63       37.06      2.56 o
   2   8  19      126.56      102.93      3.57 o
   3   8  19        3.02        4.79      1.90 o
   4   8  19        3.22        4.65      2.41 o
   5   8  19       37.59       39.40      2.95 o
   6   8  19       24.96       29.57      2.77 o
   7   8  19        0.26       -0.34      2.47 o
   1   9  19       13.17       16.32      2.19 o
   2   9  19        9.95        9.13      2.08 o
   3   9  19       50.01       41.07      2.76 o
   4   9  19       24.54       27.31      2.66 o
   5   9  19        0.24       -1.72      1.72 o
   6   9  19       42.50       40.38      3.05 o
   7   9  19       11.00       18.69      6.21 o
   0  10  19      201.04      201.07      6.90 o
   1  10  19       12.10       13.69      2.27 o
   2  10  19        0.77       -0.14      1.87 o
   3  10  19        9.04       11.64      2.39 o
   4  10  19       10.32       12.74      2.67 o
   5  10  19        5.47       10.68      2.80 o
   6  10  19       41.09       44.64      4.01 o
   1  11  19       61.08       71.31      3.35 o
   2  11  19        8.50        9.22      2.10 o
   3  11  19       55.21       58.71      3.50 o
   4  11  19       11.54        7.61      2.47 o
   5  11  19        5.62        8.02      3.50 o
   0  12  19       21.09       33.69      3.89 o
   1  12  19       55.19       61.65      3.34 o
   2  12  19       48.54       51.73      3.08 o
   3  12  19        5.88        7.11      2.26 o
   4  12  19        9.69       12.29      3.62 o
   1  13  19        0.08       -2.26      2.26 o
   2  13  19        0.46        3.43      2.96 o
   3  13  19        4.75        5.84      5.17 o
   0  14  19        4.99        5.11      5.84 o
   0   0  20      413.09      444.38     14.44 o
   1   0  20       35.41       34.40      3.03 o
   2   0  20        0.30       -0.73      2.26 o
   3   0  20        8.01       17.32      2.63 o
   4   0  20      175.77      174.15      6.19 o
   5   0  20        2.40       -0.98      2.23 o
   6   0  20       78.73       87.16      5.25 o
   7   0  20        4.53        0.18      2.92 o
   8   0  20       75.81       95.47     13.15 o
   1   1  20       28.83       26.21      1.94 o
   2   1  20        0.51       -0.08      1.59 o
   3   1  20        2.40        3.68      1.59 o
   4   1  20      167.74      195.44      4.46 o
   5   1  20        0.23       -0.30      2.05 o
   6   1  20       98.45       97.23      3.79 o
   7   1  20       54.57       58.40      3.69 o
   8   1  20        8.65        3.17      2.87 o
   0   2  20       18.08       24.65      2.70 o
   1   2  20        8.99       10.37      1.79 o
   2   2  20       11.80       15.74      1.80 o
   3   2  20       80.50       85.22      3.00 o
   4   2  20       15.53       15.55      1.94 o
   5   2  20        1.08       -1.68      1.68 o
   6   2  20       48.26       50.33      3.08 o
   7   2  20        0.41        1.62      2.04 o
   8   2  20       90.10       95.20      5.62 o
   1   3  20        1.89       -1.18      1.43 o
   2   3  20      170.41      167.49      3.78 o
   3   3  20       94.13       98.86      3.13 o
   4   3  20       15.15       16.58      1.95 o
   5   3  20        3.13        6.03      1.81 o
   6   3  20       72.66       86.47      3.65 o
   7   3  20        3.73       -0.16      1.97 o
   8   3  20        7.42        7.20      3.51 o
   0   4  20       54.50       56.51      3.48 o
   1   4  20        1.56        0.41      1.51 o
   2   4  20      193.33      207.76      5.50 o
   3   4  20        0.03       -1.46      1.46 o
   4   4  20       16.36       15.49      1.98 o
   5   4  20       74.90       79.79      3.18 o
   6   4  20       26.96       28.45      2.42 o
   7   4  20        0.03        2.20      2.08 o
   8   4  20        2.45       -0.60      3.09 o
   1   5  20        5.52        4.25      1.65 o
   2   5  20        0.40        7.57      1.70 o
   3   5  20        6.72        4.92      1.81 o
   4   5  20       75.57       71.74      2.92 o
   5   5  20       27.77       43.39      2.71 o
   6   5  20       15.27       20.71      2.53 o
   7   5  20        0.42       -1.43      2.08 o
   0   6  20      672.30      613.30     12.48 o
   1   6  20        0.45        1.46      1.65 o
   2   6  20       85.22       74.87      2.98 o
   3   6  20        0.22       -0.90      1.72 o
   4   6  20       18.63       15.64      2.28 o
   5   6  20        0.34       -1.38      1.78 o
   6   6  20        0.94        4.80      2.08 o
   7   6  20       78.83       90.69      5.59 o
   1   7  20        0.39       -1.63      1.65 o
   2   7  20       82.91       91.13      3.53 o
   3   7  20       54.28       55.75      3.05 o
   4   7  20       52.29       44.09      3.37 o
   5   7  20        1.05        1.41      2.06 o
   6   7  20      122.47      123.11      4.60 o
   7   7  20        0.03       -1.41      3.85 o
   0   8  20        1.06        5.93      2.79 o
   1   8  20        9.69        8.14      2.10 o
   2   8  20      176.99      182.01      4.66 o
   3   8  20        2.77        0.59      1.84 o
   4   8  20        7.03        9.05      2.61 o
   5   8  20       51.83       60.86      3.53 o
   6   8  20       23.18       27.05      3.63 o
   1   9  20      137.57      148.77      4.59 o
   2   9  20      102.92       98.07      4.07 o
   3   9  20        0.02       -1.76      1.96 o
   4   9  20       67.73       70.73      3.71 o
   5   9  20        5.01        3.61      3.00 o
   6   9  20        2.38        3.18      3.50 o
   0  10  20      237.85      318.90      9.03 o
   1  10  20        0.01        1.97      1.95 o
   2  10  20       13.38       14.78      2.32 o
   3  10  20        7.06        8.78      2.40 o
   4  10  20       23.01       24.74      3.33 o
   5  10  20       10.14       16.63      5.90 o
   1  11  20      115.03      130.17      4.31 o
   2  11  20        0.16        2.22      2.04 o
   3  11  20       20.41       28.30      3.56 o
   4  11  20       58.97       97.90     10.23 o
   0  12  20       76.71       82.45      7.37 o
   1  12  20       58.87       65.59      4.39 o
   2  12  20       63.44       69.49      5.14 o
   1   1  21        0.95        1.74      1.64 o
   2   1  21        9.54       10.59      1.82 o
   3   1  21        3.65        7.44      1.80 o
   4   1  21       14.33       13.15      2.00 o
   5   1  21       31.94       31.32      2.57 o
   6   1  21       42.07       52.19      3.22 o
   7   1  21        3.81        5.33      2.93 o
   0   2  21       40.80       35.32      3.20 o
   1   2  21        0.03       -0.11      1.55 o
   2   2  21        8.92        6.97      1.71 o
   3   2  21        0.99        0.96      1.62 o
   4   2  21       22.22       26.20      3.04 o
   5   2  21       19.82       30.51      2.75 o
   6   2  21       20.38       22.77      2.67 o
   7   2  21        1.23       -2.77      2.77 o
   1   3  21        0.17        2.18      1.68 o
   2   3  21        0.13        0.25      1.63 o
   3   3  21        2.29        1.57      1.63 o
   4   3  21        1.84        2.04      1.75 o
   5   3  21        0.28       -1.09      1.77 o
   6   3  21       21.86       29.58      2.74 o
   7   3  21        1.23        4.53      3.75 o
   0   4  21        2.04        6.14      2.37 o
   1   4  21        2.97        6.38      1.74 o
   2   4  21       57.04       48.40      2.68 o
   3   4  21       16.05       11.27      2.05 o
   4   4  21        0.42       -1.63      1.63 o
   5   4  21       39.67       40.35      2.76 o
   6   4  21       10.55       18.92      2.54 o
   7   4  21      111.73      126.48      8.59 o
   1   5  21        0.48        1.19      1.66 o
   2   5  21      130.09      111.59      3.63 o
   3   5  21        1.44        2.37      1.96 o
   4   5  21       20.94       22.77      2.38 o
   5   5  21        2.86        4.01      2.02 o
   6   5  21        3.38        5.65      2.64 o
   0   6  21        8.90        7.03      3.00 o
   1   6  21       21.52       18.81      2.35 o
   2   6  21        6.26        3.29      1.96 o
   3   6  21       56.23       42.96      3.07 o
   4   6  21       42.65       45.85      3.53 o
   5   6  21       32.90       36.50      2.85 o
   6   6  21       20.54       23.76      4.49 o
   1   7  21        8.36       11.47      2.27 o
   2   7  21       36.13       37.00      2.77 o
   3   7  21        2.01        1.32      2.13 o
   4   7  21       67.54       61.44      3.89 o
   5   7  21        2.03        9.88      5.84 o
   6   7  21        2.26        4.00      4.37 o
   0   8  21       55.23       54.65      4.54 o
   1   8  21       30.67       38.58      2.82 o
   2   8  21       12.80       24.75      2.57 o
   3   8  21        2.21        1.54      2.10 o
   4   8  21       39.43       45.80      4.03 o
   5   8  21        3.93        2.00      3.85 o
   1   9  21        6.53        7.61      2.27 o
   2   9  21        3.72        3.92      2.14 o
   3   9  21        6.78        7.50      2.61 o
   4   9  21        8.47        2.19      5.84 o
   0  10  21      105.45      109.87      7.30 o
   1  10  21       41.91       60.03      4.43 o
   2  10  21       65.88       61.00      4.77 o
   3  10  21        8.90       19.00      6.58 o
   1  11  21        2.57        8.04      6.58 o
   2  11  21       50.69       56.25      8.77 o
   0   0  22        4.44        4.04      5.11 o
   1   0  22       37.76       40.51      4.31 o
   2   0  22      186.26      197.26      6.17 o
   3   0  22      217.32      271.44      8.73 o
   4   0  22        9.86       19.78      3.55 o
   5   0  22      111.70      142.56      6.43 o
   6   0  22      139.64      165.28      9.98 o
   1   1  22       32.70       38.81      2.58 o
   2   1  22       35.29       33.31      2.51 o
   3   1  22        0.27        1.43      1.78 o
   4   1  22       10.64       22.06      2.42 o
   5   1  22        1.41        1.90      2.16 o
   6   1  22       25.42       21.68      5.26 o
   0   2  22       72.79       72.87      4.83 o
   1   2  22       20.41       28.11      2.54 o
   2   2  22        5.92        3.59      1.96 o
   3   2  22       35.50       46.35      2.67 o
   4   2  22        0.62        1.36      1.86 o
   5   2  22      190.57      212.46      5.04 o
   6   2  22       23.31       19.51      6.42 o
   1   3  22       57.28       65.49      3.08 o
   2   3  22        2.42        1.04      2.60 o
   3   3  22      140.87      161.62      4.39 o
   4   3  22      269.14      299.10      5.55 o
   5   3  22       30.16       30.34      2.71 o
   6   3  22       12.03       23.12      4.35 o
   0   4  22       25.50       25.12      3.12 o
   1   4  22       23.69       25.67      2.37 o
   2   4  22        1.53        2.78      1.96 o
   3   4  22      120.98      138.03      4.46 o
   4   4  22        8.53        4.09      2.00 o
   5   4  22        8.30       17.66      2.86 o
   1   5  22      164.07      196.99      4.42 o
   2   5  22       66.40       64.27      3.13 o
   3   5  22        8.87        6.86      2.22 o
   4   5  22        2.50        4.49      2.38 o
   5   5  22       14.55       17.63      5.66 o
   0   6  22      127.90      145.71      6.28 o
   1   6  22       76.53       91.13      3.73 o
   2   6  22       15.13       19.16      2.65 o
   3   6  22        4.77        3.19      2.23 o
   4   6  22        0.85       -4.36      4.36 o
   5   6  22        8.67       21.19      7.31 o
   1   7  22       28.48       37.91      2.94 o
   2   7  22       16.95       27.64      3.38 o
   3   7  22       79.89       99.48      6.30 o
   4   7  22       32.74       43.83      8.77 o
   0   8  22      380.53      426.48     12.34 o
   1   8  22        6.53        6.87      2.49 o
   2   8  22       40.24       30.28      4.35 o
   1   9  22       25.54       35.89      7.31 o
   2   9  22       22.28       26.71      5.17 o
   1   1  23        3.39        2.14      2.15 o
   2   1  23       28.27       33.68      2.73 o
   3   1  23        7.53        7.10      1.99 o
   4   1  23       53.34       62.03      3.58 o
   0   2  23       66.09       65.14      5.01 o
   1   2  23       30.35       33.17      2.98 o
   2   2  23       46.60       41.67      2.92 o
   3   2  23        9.37       11.68      2.25 o
   4   2  23        0.40        1.84      2.43 o
   1   3  23        5.38        5.69      2.08 o
   2   3  23       42.86       53.65      3.02 o
   3   3  23        4.10        5.95      2.43 o
   4   3  23        1.92        1.70      2.71 o
   0   4  23        5.82        5.91      3.18 o
   1   4  23       76.22       68.34      3.33 o
   2   4  23       30.41       31.27      2.91 o
   3   4  23        9.77       14.91      3.42 o
   4   4  23        0.13        0.48      3.50 o
   1   5  23       61.64       60.70      4.56 o
   2   5  23        6.33       -0.19      3.08 o
   3   5  23       20.03       25.46      3.80 o
   0   6  23       85.48       88.28      7.31 o
   1   6  23       38.06       29.42      8.40 o
   2   6  23       29.74       29.95      5.17 o
   3   6  23        2.41       -2.92      6.58 o
   1   7  23       73.02       77.58      6.23 o
   0   0  24       11.62       -0.73      6.58 o
   1   0  24       92.60      132.32     12.05 o
   2   0  24       90.91      114.70     12.42 o
   1   1  24        1.28        1.12      5.84 o
   2   1  24       18.73       18.88      4.35 o
   0   2  24       11.12       16.07      8.04 o
   1   2  24       11.11        3.88      4.89 o
   2   2  24        5.51       13.09      3.34 o
   1   3  24       39.13       46.62      6.72 o
 
